# Supplementary material for: Zur and zinc increase expression of E. coli ribosomal protein L31 through RNA-mediated repression of the repressor L31p
Source: Nucleic Acids Res. 2022 Dec 19;50(22):12739–53. doi: 10.1093/nar/gkac1086 (PMC9825181; doi:10.1093/nar/gkac1086)
Supplement: gkac1086_Supplemental_Files [file gkac1086_supplemental_files.zip]

Archive with 2 entries (2 files):
- Rasmussen-L31-Zur-Zn-extended-data-revision-FINAL.xlsx
- Rasmussen_L31_Zur_zinc_repression_SI-revision-SUBMIT.pdf
