# Supplementary material for: Zur and zinc increase expression of E. coli ribosomal protein L31 through RNA-mediated repression of the repressor L31p
Source: Nucleic Acids Res. 2022 Dec 19;50(22):12739–53. doi: 10.1093/nar/gkac1086 (PMC9825181; doi:10.1093/nar/gkac1086)
Supplement: gkac1086_Supplemental_Files [file gkac1086_supplemental_files.zip › Rasmussen-L31-Zur-Zn-extended-data-revision-FINAL.xlsx]

## Sheet: Figure 1C-E, S1C, S3A-C
Strain	Plasmid	Subculture time (hr)	Replicate	Fluorescence (blank-subtracted)	OD600 (blank-subtracted, not calibrated to curve)	OD600 (blank-subtracted, calibrated to curve)	Fluorescence/OD600 (Both blank-subtracted, OD600 not calibrated to curve)	Average Fluorescence/OD600	Standard Deviation Fluorescence/OD600
WT	L31-sfGFP	0	1	88	0.0143333	0.134544	6139.53
WT	L31-sfGFP	0	1	94	0.0133333	0.125729	7050
WT	L31-sfGFP	0	1	83	0.0153333	0.143359	5413.04
WT	L31-sfGFP	0	2	146.667	0.0246667	0.225629	5945.95
WT	L31-sfGFP	0	2	210.667	0.0356667	0.322591	5906.54
WT	L31-sfGFP	0	2	204.667	0.0346667	0.313776	5903.85
WT	L31-sfGFP	0	3	114	0.0196667	0.181556	5796.61
WT	L31-sfGFP	0	3	127	0.0216667	0.199185	5861.54
WT	L31-sfGFP	0	3	125	0.0216667	0.199185	5769.23	5976.25	446.669
𝚫zur	L31-sfGFP	0	1	16	0.0133333	0.125729	1200
𝚫zur	L31-sfGFP	0	1	13	0.0143333	0.134544	906.977
𝚫zur	L31-sfGFP	0	1	15	0.0133333	0.125729	1125
𝚫zur	L31-sfGFP	0	2	32.6667	0.0236667	0.216815	1380.28
𝚫zur	L31-sfGFP	0	2	29.6667	0.0246667	0.225629	1202.7
𝚫zur	L31-sfGFP	0	2	39.6667	0.0256667	0.234444	1545.45
𝚫zur	L31-sfGFP	0	3	17	0.0176667	0.163926	962.264
𝚫zur	L31-sfGFP	0	3	21	0.0186667	0.172741	1125
𝚫zur	L31-sfGFP	0	3	19	0.0156667	0.146297	1212.77	1184.49	194.768
𝚫l31p	L31-sfGFP	0	1	84	0.0153333	0.143359	5478.26
𝚫l31p	L31-sfGFP	0	1	84	0.0163333	0.152173	5142.86
𝚫l31p	L31-sfGFP	0	1	80	0.0143333	0.134544	5581.4
𝚫l31p	L31-sfGFP	0	2	173.667	0.0306667	0.278517	5663.04
𝚫l31p	L31-sfGFP	0	2	151.667	0.0266667	0.243259	5687.5
𝚫l31p	L31-sfGFP	0	2	171.667	0.0296667	0.269703	5786.52
𝚫l31p	L31-sfGFP	0	3	90	0.0226667	0.208	3970.59
𝚫l31p	L31-sfGFP	0	3	171	0.0336667	0.304962	5079.21
𝚫l31p	L31-sfGFP	0	3	138	0.0266667	0.243259	5175	5284.93	557.223
𝚫l31p𝚫zur	L31-sfGFP	0	1	73	0.0173333	0.160988	4211.54
𝚫l31p𝚫zur	L31-sfGFP	0	1	82	0.0143333	0.134544	5720.93
𝚫l31p𝚫zur	L31-sfGFP	0	1	78	0.0143333	0.134544	5441.86
𝚫l31p𝚫zur	L31-sfGFP	0	2	174.667	0.0296667	0.269703	5887.64
𝚫l31p𝚫zur	L31-sfGFP	0	2	183.667	0.0296667	0.269703	6191.01
𝚫l31p𝚫zur	L31-sfGFP	0	2	156.667	0.0246667	0.225629	6351.35
𝚫l31p𝚫zur	L31-sfGFP	0	3	160	0.0286667	0.260888	5581.4
𝚫l31p𝚫zur	L31-sfGFP	0	3	162	0.0286667	0.260888	5651.16
𝚫l31p𝚫zur	L31-sfGFP	0	3	194	0.0346667	0.313776	5596.15	5625.89	608.375
𝚫l36p	L31-sfGFP	0	1	88	0.0163333	0.152173	5387.76
𝚫l36p	L31-sfGFP	0	1	98	0.0153333	0.143359	6391.3
𝚫l36p	L31-sfGFP	0	1	83	0.0133333	0.125729	6225
𝚫l36p	L31-sfGFP	0	2	392.667	0.0646667	0.578217	6072.16
𝚫l36p	L31-sfGFP	0	2	246.667	0.0376667	0.34022	6548.67
𝚫l36p	L31-sfGFP	0	2	271.667	0.0446667	0.401923	6082.09
𝚫l36p	L31-sfGFP	0	3	90	0.0176667	0.163926	5094.34
𝚫l36p	L31-sfGFP	0	3	133	0.0226667	0.208	5867.65
𝚫l36p	L31-sfGFP	0	3	95	0.0166667	0.155112	5700	5929.89	471.045
𝚫l36p𝚫zur	L31-sfGFP	0	1	42	0.0153333	0.143359	2739.13
𝚫l36p𝚫zur	L31-sfGFP	0	1	36	0.0183333	0.169803	1963.64
𝚫l36p𝚫zur	L31-sfGFP	0	1	47	0.0133333	0.125729	3525
𝚫l36p𝚫zur	L31-sfGFP	0	2	152.667	0.0516667	0.463626	2954.84
𝚫l36p𝚫zur	L31-sfGFP	0	2	143.667	0.0506667	0.454811	2835.53
𝚫l36p𝚫zur	L31-sfGFP	0	2	127.667	0.0446667	0.401923	2858.21
𝚫l36p𝚫zur	L31-sfGFP	0	3	37	0.0146667	0.137482	2522.73
𝚫l36p𝚫zur	L31-sfGFP	0	3	41	0.0156667	0.146297	2617.02
𝚫l36p𝚫zur	L31-sfGFP	0	3	45	0.0166667	0.155112	2700	2746.23	411.066
WT	L31-sfGFP	1	1	140	0.022	0.202123	6363.64
WT	L31-sfGFP	1	1	169	0.022	0.202123	7681.82
WT	L31-sfGFP	1	1	147	0.022	0.202123	6681.82
WT	L31-sfGFP	1	2	162.333	0.0253333	0.231506	6407.89
WT	L31-sfGFP	1	2	180.333	0.0273333	0.249135	6597.56
WT	L31-sfGFP	1	2	172.333	0.0263333	0.24032	6544.3
WT	L31-sfGFP	1	3	139.333	0.0213333	0.196247	6531.25
WT	L31-sfGFP	1	3	142.333	0.0213333	0.196247	6671.88
WT	L31-sfGFP	1	3	124.333	0.0213333	0.196247	5828.12	6589.81	484.465
𝚫zur	L31-sfGFP	1	1	83	0.02	0.184494	4150
𝚫zur	L31-sfGFP	1	1	74	0.019	0.175679	3894.74
𝚫zur	L31-sfGFP	1	1	85	0.02	0.184494	4250
𝚫zur	L31-sfGFP	1	2	111.333	0.0233333	0.213876	4771.43
𝚫zur	L31-sfGFP	1	2	117.333	0.0223333	0.205062	5253.73
𝚫zur	L31-sfGFP	1	2	116.333	0.0213333	0.196247	5453.12
𝚫zur	L31-sfGFP	1	3	71.3333	0.0193333	0.178618	3689.66
𝚫zur	L31-sfGFP	1	3	78.3333	0.0213333	0.196247	3671.88
𝚫zur	L31-sfGFP	1	3	74.3333	0.0193333	0.178618	3844.83	4331.04	672.342
𝚫l31p	L31-sfGFP	1	1	153	0.027	0.246197	5666.67
𝚫l31p	L31-sfGFP	1	1	157	0.032	0.29027	4906.25
𝚫l31p	L31-sfGFP	1	1	145	0.025	0.228568	5800
𝚫l31p	L31-sfGFP	1	2	146.333	0.0283333	0.25795	5164.71
𝚫l31p	L31-sfGFP	1	2	149.333	0.0263333	0.24032	5670.89
𝚫l31p	L31-sfGFP	1	2	134.333	0.0253333	0.231506	5302.63
𝚫l31p	L31-sfGFP	1	3	144.333	0.0243333	0.222691	5931.51
𝚫l31p	L31-sfGFP	1	3	148.333	0.0253333	0.231506	5855.26
𝚫l31p	L31-sfGFP	1	3	123.333	0.0213333	0.196247	5781.25	5564.35	354.46
𝚫l31p𝚫zur	L31-sfGFP	1	1	160	0.021	0.193309	7619.05
𝚫l31p𝚫zur	L31-sfGFP	1	1	160	0.021	0.193309	7619.05
𝚫l31p𝚫zur	L31-sfGFP	1	1	157	0.021	0.193309	7476.19
𝚫l31p𝚫zur	L31-sfGFP	1	2	174.333	0.0223333	0.205062	7805.97
𝚫l31p𝚫zur	L31-sfGFP	1	2	169.333	0.0213333	0.196247	7937.5
𝚫l31p𝚫zur	L31-sfGFP	1	2	166.333	0.0223333	0.205062	7447.76
𝚫l31p𝚫zur	L31-sfGFP	1	3	133.333	0.0223333	0.205062	5970.15
𝚫l31p𝚫zur	L31-sfGFP	1	3	130.333	0.0263333	0.24032	4949.37
𝚫l31p𝚫zur	L31-sfGFP	1	3	140.333	0.0233333	0.213876	6014.29	6982.15	1058.1
𝚫l36p	L31-sfGFP	1	1	139	0.024	0.219753	5791.67
𝚫l36p	L31-sfGFP	1	1	132	0.02	0.184494	6600
𝚫l36p	L31-sfGFP	1	1	123	0.02	0.184494	6150
𝚫l36p	L31-sfGFP	1	2	177.333	0.0283333	0.25795	6258.82
𝚫l36p	L31-sfGFP	1	2	158.333	0.0243333	0.222691	6506.85
𝚫l36p	L31-sfGFP	1	2	150.333	0.0293333	0.266765	5125
𝚫l36p	L31-sfGFP	1	3	123.333	0.0203333	0.187432	6065.57
𝚫l36p	L31-sfGFP	1	3	223.333	0.0373333	0.337282	5982.14
𝚫l36p	L31-sfGFP	1	3	112.333	0.0223333	0.205062	5029.85	5945.55	551.649
𝚫l36p𝚫zur	L31-sfGFP	1	1	90	0.028	0.255012	3214.29
𝚫l36p𝚫zur	L31-sfGFP	1	1	101	0.019	0.175679	5315.79
𝚫l36p𝚫zur	L31-sfGFP	1	1	85	0.018	0.166865	4722.22
𝚫l36p𝚫zur	L31-sfGFP	1	2	114.333	0.0203333	0.187432	5622.95
𝚫l36p𝚫zur	L31-sfGFP	1	2	132.333	0.0223333	0.205062	5925.37
𝚫l36p𝚫zur	L31-sfGFP	1	2	127.333	0.0213333	0.196247	5968.75
𝚫l36p𝚫zur	L31-sfGFP	1	3	72.3333	0.0203333	0.187432	3557.38
𝚫l36p𝚫zur	L31-sfGFP	1	3	90.3333	0.0183333	0.169803	4927.27
𝚫l36p𝚫zur	L31-sfGFP	1	3	80.3333	0.0193333	0.178618	4155.17	4823.24	1004.21
WT	L31-sfGFP	2	1	285	0.0426667	0.384294	6679.69
WT	L31-sfGFP	2	1	305	0.0386667	0.349035	7887.93
WT	L31-sfGFP	2	1	331	0.0496667	0.445997	6664.43
WT	L31-sfGFP	2	2	427.667	0.0583333	0.522391	7331.43
WT	L31-sfGFP	2	2	472.667	0.0673333	0.601723	7019.8
WT	L31-sfGFP	2	2	487.667	0.0673333	0.601723	7242.57
WT	L31-sfGFP	2	3	276	0.0413333	0.372541	6677.42
WT	L31-sfGFP	2	3	302	0.0513333	0.460688	5883.12
WT	L31-sfGFP	2	3	273	0.0443333	0.398985	6157.89	6838.25	612.156
𝚫zur	L31-sfGFP	2	1	243	0.0456667	0.410738	5321.17
𝚫zur	L31-sfGFP	2	1	238	0.0486667	0.437182	4890.41
𝚫zur	L31-sfGFP	2	1	267	0.0506667	0.454811	5269.74
𝚫zur	L31-sfGFP	2	2	316.667	0.0693333	0.619353	4567.31
𝚫zur	L31-sfGFP	2	2	312.667	0.0723333	0.645797	4322.58
𝚫zur	L31-sfGFP	2	2	345.667	0.0653333	0.584094	5290.82
𝚫zur	L31-sfGFP	2	3	212	0.0483333	0.434244	4386.21
𝚫zur	L31-sfGFP	2	3	232	0.0503333	0.451873	4609.27
𝚫zur	L31-sfGFP	2	3	203	0.0483333	0.434244	4200	4761.94	444.126
𝚫l31p	L31-sfGFP	2	1	516	0.0726667	0.648735	7100.92
𝚫l31p	L31-sfGFP	2	1	521	0.0726667	0.648735	7169.72
𝚫l31p	L31-sfGFP	2	1	478	0.0666667	0.595847	7170
𝚫l31p	L31-sfGFP	2	2	445.667	0.0683333	0.610538	6521.95
𝚫l31p	L31-sfGFP	2	2	486.667	0.0723333	0.645797	6728.11
𝚫l31p	L31-sfGFP	2	2	489.667	0.0713333	0.636982	6864.49
𝚫l31p	L31-sfGFP	2	3	569	0.0953333	0.848535	5968.53
𝚫l31p	L31-sfGFP	2	3	478	0.0713333	0.636982	6700.93
𝚫l31p	L31-sfGFP	2	3	373	0.0543333	0.487132	6865.03	6787.74	379.937
𝚫l31p𝚫zur	L31-sfGFP	2	1	422	0.0506667	0.454811	8328.95
𝚫l31p𝚫zur	L31-sfGFP	2	1	431	0.0516667	0.463626	8341.94
𝚫l31p𝚫zur	L31-sfGFP	2	1	473	0.0566667	0.5077	8347.06
𝚫l31p𝚫zur	L31-sfGFP	2	2	578.667	0.0713333	0.636982	8112.15
𝚫l31p𝚫zur	L31-sfGFP	2	2	577.667	0.0713333	0.636982	8098.13
𝚫l31p𝚫zur	L31-sfGFP	2	2	577.667	0.0703333	0.628167	8213.27
𝚫l31p𝚫zur	L31-sfGFP	2	3	418	0.0533333	0.478317	7837.5
𝚫l31p𝚫zur	L31-sfGFP	2	3	383	0.0523333	0.469503	7318.47
𝚫l31p𝚫zur	L31-sfGFP	2	3	441	0.0583333	0.522391	7560	8017.5	369.966
𝚫l36p	L31-sfGFP	2	1	348	0.0536667	0.481256	6484.47
𝚫l36p	L31-sfGFP	2	1	289	0.0406667	0.366664	7106.56
𝚫l36p	L31-sfGFP	2	1	286	0.0426667	0.384294	6703.12
𝚫l36p	L31-sfGFP	2	2	435.667	0.0603333	0.54002	7220.99
𝚫l36p	L31-sfGFP	2	2	407.667	0.0573333	0.513576	7110.47
𝚫l36p	L31-sfGFP	2	2	412.667	0.0583333	0.522391	7074.29
𝚫l36p	L31-sfGFP	2	3	237	0.0393333	0.354912	6025.42
𝚫l36p	L31-sfGFP	2	3	237	0.0403333	0.363726	5876.03
𝚫l36p	L31-sfGFP	2	3	233	0.0403333	0.363726	5776.86	6597.58	579.171
𝚫l36p𝚫zur	L31-sfGFP	2	1	264	0.0426667	0.384294	6187.5
𝚫l36p𝚫zur	L31-sfGFP	2	1	303	0.0446667	0.401923	6783.58
𝚫l36p𝚫zur	L31-sfGFP	2	1	284	0.0436667	0.393109	6503.82
𝚫l36p𝚫zur	L31-sfGFP	2	2	364.667	0.0583333	0.522391	6251.43
𝚫l36p𝚫zur	L31-sfGFP	2	2	427.667	0.0683333	0.610538	6258.54
𝚫l36p𝚫zur	L31-sfGFP	2	2	413.667	0.0673333	0.601723	6143.56
𝚫l36p𝚫zur	L31-sfGFP	2	3	224	0.0413333	0.372541	5419.35
𝚫l36p𝚫zur	L31-sfGFP	2	3	260	0.0473333	0.425429	5492.96
𝚫l36p𝚫zur	L31-sfGFP	2	3	246	0.0433333	0.39017	5676.92	6079.74	460.305
WT	L31-sfGFP	3	1	698	0.106667	0.948435	6543.75
WT	L31-sfGFP	3	1	796	0.0986667	0.877917	8067.57
WT	L31-sfGFP	3	1	743	0.117667	1.0454	6314.45
WT	L31-sfGFP	3	2	887.667	0.154667	1.37154	5739.22
WT	L31-sfGFP	3	2	990.667	0.170667	1.51258	5804.69
WT	L31-sfGFP	3	2	982.667	0.170667	1.51258	5757.81
WT	L31-sfGFP	3	3	702.667	0.107	0.951373	6566.98
WT	L31-sfGFP	3	3	740.667	0.106	0.942558	6987.42
WT	L31-sfGFP	3	3	717.667	0.109	0.969002	6584.1	6485.11	737.719
𝚫zur	L31-sfGFP	3	1	350	0.124667	1.1071	2807.49
𝚫zur	L31-sfGFP	3	1	328	0.120667	1.07184	2718.23
𝚫zur	L31-sfGFP	3	1	362	0.131667	1.1688	2749.37
𝚫zur	L31-sfGFP	3	2	405.667	0.187667	1.66243	2161.63
𝚫zur	L31-sfGFP	3	2	412.667	0.199667	1.7682	2066.78
𝚫zur	L31-sfGFP	3	2	476.667	0.189667	1.68005	2513.18
𝚫zur	L31-sfGFP	3	3	359.667	0.121	1.07478	2972.45
𝚫zur	L31-sfGFP	3	3	386.667	0.13	1.15411	2974.36
𝚫zur	L31-sfGFP	3	3	347.667	0.127	1.12767	2737.53	2633.45	326.167
𝚫l31p	L31-sfGFP	3	1	985	0.168667	1.49495	5839.92
𝚫l31p	L31-sfGFP	3	1	1016	0.178667	1.58309	5686.57
𝚫l31p	L31-sfGFP	3	1	933	0.161667	1.43324	5771.13
𝚫l31p	L31-sfGFP	3	2	958.667	0.171667	1.52139	5584.47
𝚫l31p	L31-sfGFP	3	2	1031.67	0.180667	1.60072	5710.33
𝚫l31p	L31-sfGFP	3	2	1000.67	0.175667	1.55665	5696.39
𝚫l31p	L31-sfGFP	3	3	950.667	0.165	1.46263	5761.62
𝚫l31p	L31-sfGFP	3	3	934.667	0.157	1.39211	5953.29
𝚫l31p	L31-sfGFP	3	3	814.667	0.123	1.09241	6623.31	5847.45	308.842
𝚫l31p𝚫zur	L31-sfGFP	3	1	827	0.125667	1.11591	6580.9
𝚫l31p𝚫zur	L31-sfGFP	3	1	812	0.123667	1.09828	6566.04
𝚫l31p𝚫zur	L31-sfGFP	3	1	861	0.131667	1.1688	6539.24
𝚫l31p𝚫zur	L31-sfGFP	3	2	1086.67	0.166667	1.47732	6520
𝚫l31p𝚫zur	L31-sfGFP	3	2	1051.67	0.164667	1.45969	6386.64
𝚫l31p𝚫zur	L31-sfGFP	3	2	1104.67	0.169667	1.50376	6510.81
𝚫l31p𝚫zur	L31-sfGFP	3	3	859.667	0.12	1.06596	7163.89
𝚫l31p𝚫zur	L31-sfGFP	3	3	873.667	0.123	1.09241	7102.98
𝚫l31p𝚫zur	L31-sfGFP	3	3	882.667	0.127	1.12767	6950.13	6702.29	288.199
𝚫l36p	L31-sfGFP	3	1	707	0.120667	1.07184	5859.12
𝚫l36p	L31-sfGFP	3	1	650	0.100667	0.895546	6456.95
𝚫l36p	L31-sfGFP	3	1	630	0.0986667	0.877917	6385.14
𝚫l36p	L31-sfGFP	3	2	921.667	0.153667	1.36273	5997.83
𝚫l36p	L31-sfGFP	3	2	870.667	0.145667	1.29221	5977.12
𝚫l36p	L31-sfGFP	3	2	859.667	0.144667	1.28339	5942.4
𝚫l36p	L31-sfGFP	3	3	600.667	0.093	0.827967	6458.78
𝚫l36p	L31-sfGFP	3	3	683.667	0.102	0.907299	6702.61
𝚫l36p	L31-sfGFP	3	3	592.667	0.088	0.783894	6734.85	6279.42	339.539
𝚫l36p𝚫zur	L31-sfGFP	3	1	484	0.101667	0.904361	4760.66
𝚫l36p𝚫zur	L31-sfGFP	3	1	508	0.109667	0.974879	4632.22
𝚫l36p𝚫zur	L31-sfGFP	3	1	514	0.108667	0.966064	4730.06
𝚫l36p𝚫zur	L31-sfGFP	3	2	656.667	0.153667	1.36273	4273.32
𝚫l36p𝚫zur	L31-sfGFP	3	2	725.667	0.183667	1.62717	3951
𝚫l36p𝚫zur	L31-sfGFP	3	2	687.667	0.173667	1.53902	3959.69
𝚫l36p𝚫zur	L31-sfGFP	3	3	526.667	0.105	0.933743	5015.87
𝚫l36p𝚫zur	L31-sfGFP	3	3	563.667	0.113	1.00426	4988.2
𝚫l36p𝚫zur	L31-sfGFP	3	3	541.667	0.109	0.969002	4969.42	4586.72	424.296
WT	L31-sfGFP	4	1	1595	0.266667	2.35879	5981.25
WT	L31-sfGFP	4	1	1705	0.229667	2.03264	7423.8
WT	L31-sfGFP	4	1	1708	0.280667	2.48219	6085.51
WT	L31-sfGFP	4	2	1922.67	0.303333	2.68199	6338.46
WT	L31-sfGFP	4	2	2049.67	0.329333	2.91117	6223.68
WT	L31-sfGFP	4	2	1999.67	0.320333	2.83184	6242.46
WT	L31-sfGFP	4	3	1700	0.271	2.39698	6273.06
WT	L31-sfGFP	4	3	1478	0.223	1.97388	6627.8
WT	L31-sfGFP	4	3	1565	0.234	2.07084	6688.03	6431.56	436.481
𝚫zur	L31-sfGFP	4	1	498	0.276667	2.44693	1800
𝚫zur	L31-sfGFP	4	1	488	0.271667	2.40286	1796.32
𝚫zur	L31-sfGFP	4	1	521	0.282667	2.49982	1843.16
𝚫zur	L31-sfGFP	4	2	567.667	0.334333	2.95525	1697.91
𝚫zur	L31-sfGFP	4	2	558.667	0.333333	2.94643	1676
𝚫zur	L31-sfGFP	4	2	648.667	0.318333	2.81421	2037.7
𝚫zur	L31-sfGFP	4	3	526	0.286	2.5292	1839.16
𝚫zur	L31-sfGFP	4	3	553	0.296	2.61735	1868.24
𝚫zur	L31-sfGFP	4	3	514	0.281	2.48513	1829.18	1820.85	104.465
𝚫l31p	L31-sfGFP	4	1	2046	0.350667	3.09922	5834.6
𝚫l31p	L31-sfGFP	4	1	2079	0.367667	3.24907	5654.58
𝚫l31p	L31-sfGFP	4	1	1989	0.328667	2.9053	6051.72
𝚫l31p	L31-sfGFP	4	2	1938.67	0.314333	2.77895	6167.55
𝚫l31p	L31-sfGFP	4	2	1953.67	0.320333	2.83184	6098.86
𝚫l31p	L31-sfGFP	4	2	1930.67	0.309333	2.73488	6241.38
𝚫l31p	L31-sfGFP	4	3	2209	0.377	3.33134	5859.42
𝚫l31p	L31-sfGFP	4	3	2392	0.359	3.17268	6662.95
𝚫l31p	L31-sfGFP	4	3	2135	0.307	2.71431	6954.4	6169.49	411.862
𝚫l31p𝚫zur	L31-sfGFP	4	1	1816	0.283667	2.50864	6401.88
𝚫l31p𝚫zur	L31-sfGFP	4	1	1855	0.286667	2.53508	6470.93
𝚫l31p𝚫zur	L31-sfGFP	4	1	1944	0.296667	2.62323	6552.81
𝚫l31p𝚫zur	L31-sfGFP	4	2	1970.67	0.302333	2.67318	6518.19
𝚫l31p𝚫zur	L31-sfGFP	4	2	1975.67	0.300333	2.65555	6578.25
𝚫l31p𝚫zur	L31-sfGFP	4	2	2010.67	0.302333	2.67318	6650.5
𝚫l31p𝚫zur	L31-sfGFP	4	3	2073	0.311	2.74957	6665.59
𝚫l31p𝚫zur	L31-sfGFP	4	3	1941	0.297	2.62617	6535.35
𝚫l31p𝚫zur	L31-sfGFP	4	3	1995	0.298	2.63498	6694.63	6563.13	95.5593
𝚫l36p	L31-sfGFP	4	1	1962	0.308667	2.729	6356.37
𝚫l36p	L31-sfGFP	4	1	1761	0.269667	2.38523	6530.28
𝚫l36p	L31-sfGFP	4	1	1673	0.259667	2.29708	6442.88
𝚫l36p	L31-sfGFP	4	2	1978.67	0.307333	2.71725	6438.18
𝚫l36p	L31-sfGFP	4	2	1943.67	0.308333	2.72607	6303.78
𝚫l36p	L31-sfGFP	4	2	1881.67	0.293333	2.59385	6414.77
𝚫l36p	L31-sfGFP	4	3	1628	0.254	2.24713	6409.45
𝚫l36p	L31-sfGFP	4	3	1824	0.257	2.27358	7097.28
𝚫l36p	L31-sfGFP	4	3	1382	0.222	1.96506	6225.23	6468.69	251.499
𝚫l36p𝚫zur	L31-sfGFP	4	1	1051	0.263667	2.33234	3986.09
𝚫l36p𝚫zur	L31-sfGFP	4	1	1070	0.266667	2.35879	4012.5
𝚫l36p𝚫zur	L31-sfGFP	4	1	1025	0.254667	2.25301	4024.87
𝚫l36p𝚫zur	L31-sfGFP	4	2	1135.67	0.294333	2.60266	3858.44
𝚫l36p𝚫zur	L31-sfGFP	4	2	1177.67	0.316333	2.79658	3722.87
𝚫l36p𝚫zur	L31-sfGFP	4	2	1176.67	0.316333	2.79658	3719.7
𝚫l36p𝚫zur	L31-sfGFP	4	3	1073	0.268	2.37054	4003.73
𝚫l36p𝚫zur	L31-sfGFP	4	3	1094	0.263	2.32647	4159.7
𝚫l36p𝚫zur	L31-sfGFP	4	3	1083	0.268	2.37054	4041.04	3947.66	149.551
WT	L31-sfGFP	5	1	2194	0.412	3.63986	5325.24
WT	L31-sfGFP	5	1	2584	0.377	3.33134	6854.11
WT	L31-sfGFP	5	1	2255	0.408	3.6046	5526.96
WT	L31-sfGFP	5	2	2586.33	0.512667	4.5272	5044.86
WT	L31-sfGFP	5	2	2652.33	0.529667	4.67705	5007.55
WT	L31-sfGFP	5	2	2691.33	0.528667	4.66824	5090.79
WT	L31-sfGFP	5	3	2157.33	0.391667	3.46062	5508.09
WT	L31-sfGFP	5	3	2188.33	0.368667	3.25789	5935.8
WT	L31-sfGFP	5	3	2114.33	0.356667	3.15211	5928.04	5580.16	591.329
𝚫zur	L31-sfGFP	5	1	672	0.427	3.77208	1573.77
𝚫zur	L31-sfGFP	5	1	646	0.394	3.48119	1639.59
𝚫zur	L31-sfGFP	5	1	682	0.404	3.56934	1688.12
𝚫zur	L31-sfGFP	5	2	666.333	0.520667	4.59772	1279.77
𝚫zur	L31-sfGFP	5	2	663.333	0.520667	4.59772	1274.01
𝚫zur	L31-sfGFP	5	2	764.333	0.496667	4.38617	1538.93
𝚫zur	L31-sfGFP	5	3	602.333	0.386667	3.41655	1557.76
𝚫zur	L31-sfGFP	5	3	646.333	0.397667	3.51351	1625.31
𝚫zur	L31-sfGFP	5	3	595.333	0.379667	3.35485	1568.04	1527.26	149.328
𝚫l31p	L31-sfGFP	5	1	2386	0.519	4.58303	4597.3
𝚫l31p	L31-sfGFP	5	1	2402	0.503	4.44199	4775.35
𝚫l31p	L31-sfGFP	5	1	2357	0.475	4.19518	4962.11
𝚫l31p	L31-sfGFP	5	2	2456.33	0.525667	4.64179	4672.8
𝚫l31p	L31-sfGFP	5	2	2523.33	0.537667	4.74757	4693.12
𝚫l31p	L31-sfGFP	5	2	2538.33	0.537667	4.74757	4721.02
𝚫l31p	L31-sfGFP	5	3	2390.33	0.493667	4.35972	4842
𝚫l31p	L31-sfGFP	5	3	2527.33	0.478667	4.2275	5279.94
𝚫l31p	L31-sfGFP	5	3	2374.33	0.410667	3.6281	5781.66	4925.03	380.276
𝚫l31p𝚫zur	L31-sfGFP	5	1	2473	0.418	3.69274	5916.27
𝚫l31p𝚫zur	L31-sfGFP	5	1	2271	0.39	3.44593	5823.08
𝚫l31p𝚫zur	L31-sfGFP	5	1	2336	0.401	3.54289	5825.44
𝚫l31p𝚫zur	L31-sfGFP	5	2	2745.33	0.516667	4.56246	5313.55
𝚫l31p𝚫zur	L31-sfGFP	5	2	2725.33	0.515667	4.55365	5285.07
𝚫l31p𝚫zur	L31-sfGFP	5	2	2741.33	0.504667	4.45669	5431.97
𝚫l31p𝚫zur	L31-sfGFP	5	3	2378.33	0.406667	3.59284	5848.36
𝚫l31p𝚫zur	L31-sfGFP	5	3	2402.33	0.383667	3.39011	6261.51
𝚫l31p𝚫zur	L31-sfGFP	5	3	2488.33	0.400667	3.53996	6210.48	5768.41	358.257
𝚫l36p	L31-sfGFP	5	1	2409	0.468	4.13348	5147.44
𝚫l36p	L31-sfGFP	5	1	2281	0.401	3.54289	5688.28
𝚫l36p	L31-sfGFP	5	1	2260	0.404	3.56934	5594.06
𝚫l36p	L31-sfGFP	5	2	2614.33	0.521667	4.60654	5011.5
𝚫l36p	L31-sfGFP	5	2	2649.33	0.527667	4.65942	5020.85
𝚫l36p	L31-sfGFP	5	2	2587.33	0.518667	4.58009	4988.43
𝚫l36p	L31-sfGFP	5	3	2064.33	0.364667	3.22263	5660.88
𝚫l36p	L31-sfGFP	5	3	2251.33	0.352667	3.11685	6383.74
𝚫l36p	L31-sfGFP	5	3	2031.33	0.344667	3.04633	5893.62	5487.64	482.048
𝚫l36p𝚫zur	L31-sfGFP	5	1	1213	0.375	3.31371	3234.67
𝚫l36p𝚫zur	L31-sfGFP	5	1	1307	0.409	3.61341	3195.6
𝚫l36p𝚫zur	L31-sfGFP	5	1	1260	0.373	3.29608	3378.02
𝚫l36p𝚫zur	L31-sfGFP	5	2	1398.33	0.507667	4.48313	2754.43
𝚫l36p𝚫zur	L31-sfGFP	5	2	1496.33	0.549667	4.85335	2722.26
𝚫l36p𝚫zur	L31-sfGFP	5	2	1405.33	0.527667	4.65942	2663.3
𝚫l36p𝚫zur	L31-sfGFP	5	3	1193.33	0.379667	3.35485	3143.11
𝚫l36p𝚫zur	L31-sfGFP	5	3	1231.33	0.379667	3.35485	3243.2
𝚫l36p𝚫zur	L31-sfGFP	5	3	1281.33	0.373667	3.30196	3429.08	3084.85	292.826
WT	L31-sfGFP	6	1	2715	0.524	4.6271	5181.3
WT	L31-sfGFP	6	1	3382	0.506	4.46844	6683.79
WT	L31-sfGFP	6	1	2989	0.574	5.06784	5207.32
WT	L31-sfGFP	6	2	2778.67	0.569333	5.0267	4880.56
WT	L31-sfGFP	6	2	2834.67	0.566333	5.00026	5005.3
WT	L31-sfGFP	6	2	2740.67	0.561333	4.95618	4882.42
WT	L31-sfGFP	6	3	2654.67	0.516333	4.55952	5141.38
WT	L31-sfGFP	6	3	2886.67	0.519333	4.58597	5558.41
WT	L31-sfGFP	6	3	2735.67	0.521333	4.6036	5247.44	5309.77	555.49
𝚫zur	L31-sfGFP	6	1	731	0.556	4.90917	1314.75
𝚫zur	L31-sfGFP	6	1	726	0.554	4.89154	1310.47
𝚫zur	L31-sfGFP	6	1	750	0.562	4.96206	1334.52
𝚫zur	L31-sfGFP	6	2	660.667	0.539333	4.76226	1224.97
𝚫zur	L31-sfGFP	6	2	659.667	0.544333	4.80634	1211.88
𝚫zur	L31-sfGFP	6	2	784.667	0.538333	4.75345	1457.59
𝚫zur	L31-sfGFP	6	3	674.667	0.543333	4.79752	1241.72
𝚫zur	L31-sfGFP	6	3	706.667	0.552333	4.87685	1279.42
𝚫zur	L31-sfGFP	6	3	691.667	0.536333	4.73582	1289.62	1296.1	73.7716
𝚫l31p	L31-sfGFP	6	1	2580	0.57	5.03258	4526.32
𝚫l31p	L31-sfGFP	6	1	2721	0.603	5.32346	4512.44
𝚫l31p	L31-sfGFP	6	1	2716	0.585	5.1648	4642.74
𝚫l31p	L31-sfGFP	6	2	2788.67	0.626333	5.52914	4452.37
𝚫l31p	L31-sfGFP	6	2	2750.67	0.618333	5.45862	4448.52
𝚫l31p	L31-sfGFP	6	2	2652.67	0.597333	5.27351	4440.85
𝚫l31p	L31-sfGFP	6	3	2509.67	0.555333	4.9033	4519.21
𝚫l31p	L31-sfGFP	6	3	2784.67	0.585333	5.16774	4757.4
𝚫l31p	L31-sfGFP	6	3	2822.67	0.543333	4.79752	5195.09	4610.55	242.237
𝚫l31p𝚫zur	L31-sfGFP	6	1	3081	0.582	5.13836	5293.81
𝚫l31p𝚫zur	L31-sfGFP	6	1	3132	0.575	5.07665	5446.96
𝚫l31p𝚫zur	L31-sfGFP	6	1	3039	0.572	5.05021	5312.94
𝚫l31p𝚫zur	L31-sfGFP	6	2	3058.67	0.590333	5.21181	5181.25
𝚫l31p𝚫zur	L31-sfGFP	6	2	2983.67	0.571333	5.04433	5222.29
𝚫l31p𝚫zur	L31-sfGFP	6	2	3111.67	0.590333	5.21181	5271.03
𝚫l31p𝚫zur	L31-sfGFP	6	3	3044.67	0.575333	5.07959	5292
𝚫l31p𝚫zur	L31-sfGFP	6	3	3015.67	0.559333	4.93856	5391.54
𝚫l31p𝚫zur	L31-sfGFP	6	3	3102.67	0.571333	5.04433	5430.57	5315.82	90.8433
𝚫l36p	L31-sfGFP	6	1	2897	0.564	4.97969	5136.52
𝚫l36p	L31-sfGFP	6	1	2730	0.5	4.41555	5460
𝚫l36p	L31-sfGFP	6	1	2844	0.534	4.71525	5325.84
𝚫l36p	L31-sfGFP	6	2	2906.67	0.587333	5.18537	4948.92
𝚫l36p	L31-sfGFP	6	2	2889.67	0.581333	5.13248	4970.76
𝚫l36p	L31-sfGFP	6	2	2832.67	0.573333	5.06196	4940.7
𝚫l36p	L31-sfGFP	6	3	2558.67	0.523333	4.62123	4889.17
𝚫l36p	L31-sfGFP	6	3	2549.67	0.459333	4.05709	5550.8
𝚫l36p	L31-sfGFP	6	3	2531.67	0.495333	4.37441	5111.04	5148.19	243.344
𝚫l36p𝚫zur	L31-sfGFP	6	1	1476	0.538	4.75051	2743.49
𝚫l36p𝚫zur	L31-sfGFP	6	1	1533	0.544	4.8034	2818.01
𝚫l36p𝚫zur	L31-sfGFP	6	1	1524	0.528	4.66236	2886.36
𝚫l36p𝚫zur	L31-sfGFP	6	2	1381.67	0.550333	4.85922	2510.6
𝚫l36p𝚫zur	L31-sfGFP	6	2	1433.67	0.546333	4.82396	2624.16
𝚫l36p𝚫zur	L31-sfGFP	6	2	1406.67	0.536333	4.73582	2622.75
𝚫l36p𝚫zur	L31-sfGFP	6	3	1307.67	0.516333	4.55952	2532.6
𝚫l36p𝚫zur	L31-sfGFP	6	3	1443.67	0.545333	4.81515	2647.31
𝚫l36p𝚫zur	L31-sfGFP	6	3	1405.67	0.531333	4.69174	2645.55	2670.09	124.427
WT	L31-sfGFP	8	1	3029.33	0.61	5.38517	4966.12
WT	L31-sfGFP	8	1	3504.33	0.583	5.14717	6010.86
WT	L31-sfGFP	8	1	2914.33	0.582	5.13836	5007.45
WT	L31-sfGFP	8	2	3392	0.655	5.78183	5178.63
WT	L31-sfGFP	8	2	3278	0.662	5.84353	4951.66
WT	L31-sfGFP	8	2	3298	0.655	5.78183	5035.11
WT	L31-sfGFP	8	3	2877.67	0.593333	5.23826	4850
WT	L31-sfGFP	8	3	2993.67	0.602333	5.31759	4970.12
WT	L31-sfGFP	8	3	2858.67	0.588333	5.19418	4858.92	5092.1	358.03
𝚫zur	L31-sfGFP	8	1	740.333	0.573	5.05902	1292.03
𝚫zur	L31-sfGFP	8	1	731.333	0.574	5.06784	1274.1
𝚫zur	L31-sfGFP	8	1	783.333	0.584	5.15598	1341.32
𝚫zur	L31-sfGFP	8	2	856	0.65	5.73775	1316.92
𝚫zur	L31-sfGFP	8	2	846	0.63	5.56146	1342.86
𝚫zur	L31-sfGFP	8	2	982	0.628	5.54383	1563.69
𝚫zur	L31-sfGFP	8	3	771.667	0.571333	5.04433	1350.64
𝚫zur	L31-sfGFP	8	3	744.667	0.567333	5.00907	1312.57
𝚫zur	L31-sfGFP	8	3	749.667	0.564333	4.98263	1328.41	1346.95	84.993
𝚫l31p	L31-sfGFP	8	1	2892.33	0.619	5.4645	4672.59
𝚫l31p	L31-sfGFP	8	1	2711.33	0.587	5.18243	4618.97
𝚫l31p	L31-sfGFP	8	1	2761.33	0.595	5.25295	4640.9
𝚫l31p	L31-sfGFP	8	2	2768	0.588	5.19124	4707.48
𝚫l31p	L31-sfGFP	8	2	2775	0.588	5.19124	4719.39
𝚫l31p	L31-sfGFP	8	2	2687	0.585	5.1648	4593.16
𝚫l31p	L31-sfGFP	8	3	2794.67	0.624333	5.51151	4476.24
𝚫l31p	L31-sfGFP	8	3	2872.67	0.610333	5.38811	4706.72
𝚫l31p	L31-sfGFP	8	3	2874.67	0.594333	5.24707	4836.79	4663.58	99.7157
𝚫l31p𝚫zur	L31-sfGFP	8	1	3029.33	0.59	5.20887	5134.46
𝚫l31p𝚫zur	L31-sfGFP	8	1	3045.33	0.595	5.25295	5118.21
𝚫l31p𝚫zur	L31-sfGFP	8	1	3044.33	0.584	5.15598	5212.9
𝚫l31p𝚫zur	L31-sfGFP	8	2	3121	0.603	5.32346	5175.79
𝚫l31p𝚫zur	L31-sfGFP	8	2	3054	0.591	5.21769	5167.51
𝚫l31p𝚫zur	L31-sfGFP	8	2	3046	0.605	5.34109	5034.71
𝚫l31p𝚫zur	L31-sfGFP	8	3	2825.67	0.566333	5.00026	4989.41
𝚫l31p𝚫zur	L31-sfGFP	8	3	2716.67	0.537333	4.74463	5055.83
𝚫l31p𝚫zur	L31-sfGFP	8	3	3004.67	0.585333	5.16774	5133.26	5113.56	72.8545
𝚫l36p	L31-sfGFP	8	1	3225.33	0.639	5.64079	5047.47
𝚫l36p	L31-sfGFP	8	1	2862.33	0.559	4.93562	5120.45
𝚫l36p	L31-sfGFP	8	1	2887.33	0.594	5.24413	4860.83
𝚫l36p	L31-sfGFP	8	2	3161	0.615	5.42924	5139.84
𝚫l36p	L31-sfGFP	8	2	2994	0.589	5.20006	5083.19
𝚫l36p	L31-sfGFP	8	2	3013	0.602	5.31465	5004.98
𝚫l36p	L31-sfGFP	8	3	2819.67	0.604333	5.33522	4665.75
𝚫l36p	L31-sfGFP	8	3	2967.67	0.585333	5.16774	5070.05
𝚫l36p	L31-sfGFP	8	3	2831.67	0.587333	5.18537	4821.23	4979.31	161
𝚫l36p𝚫zur	L31-sfGFP	8	1	1376.33	0.567	5.00613	2427.4
𝚫l36p𝚫zur	L31-sfGFP	8	1	1459.33	0.572	5.05021	2551.28
𝚫l36p𝚫zur	L31-sfGFP	8	1	1454.33	0.587	5.18243	2477.57
𝚫l36p𝚫zur	L31-sfGFP	8	2	1526	0.592	5.2265	2577.7
𝚫l36p𝚫zur	L31-sfGFP	8	2	1519	0.59	5.20887	2574.58
𝚫l36p𝚫zur	L31-sfGFP	8	2	1510	0.594	5.24413	2542.09
𝚫l36p𝚫zur	L31-sfGFP	8	3	1324.67	0.541333	4.77989	2447.04
𝚫l36p𝚫zur	L31-sfGFP	8	3	1313.67	0.525333	4.63886	2500.63
𝚫l36p𝚫zur	L31-sfGFP	8	3	1403.67	0.564333	4.98263	2487.3	2509.51	54.6889
WT	L31-sfGFP	24	1	6585	1.12533	9.92768	5851.6
WT	L31-sfGFP	24	1	5932	0.797333	7.03645	7439.8
WT	L31-sfGFP	24	1	4737	0.767333	6.77201	6173.33
WT	L31-sfGFP	24	2	5150.67	0.865333	7.63585	5952.23
WT	L31-sfGFP	24	2	4783.67	0.796333	7.02764	6007.12
WT	L31-sfGFP	24	2	4873.67	0.806333	7.11579	6044.23
WT	L31-sfGFP	24	3	4551.33	0.805	7.10403	5653.83
WT	L31-sfGFP	24	3	4669.33	0.764	6.74263	6111.69
WT	L31-sfGFP	24	3	4332.33	0.734	6.47819	5902.36	6126.24	515.725
𝚫zur	L31-sfGFP	24	1	1464	0.743333	6.56046	1969.51
𝚫zur	L31-sfGFP	24	1	1492	0.770333	6.79846	1936.82
𝚫zur	L31-sfGFP	24	1	1446	0.735333	6.48994	1966.46
𝚫zur	L31-sfGFP	24	2	1399.67	0.765333	6.75438	1828.83
𝚫zur	L31-sfGFP	24	2	1426.67	0.789333	6.96594	1807.43
𝚫zur	L31-sfGFP	24	2	1711.67	0.843333	7.44193	2029.64
𝚫zur	L31-sfGFP	24	3	1402.33	0.75	6.61923	1869.78
𝚫zur	L31-sfGFP	24	3	1451.33	0.76	6.70737	1909.65
𝚫zur	L31-sfGFP	24	3	1292.33	0.751	6.62804	1720.82	1893.22	96.0101
𝚫l31p	L31-sfGFP	24	1	5582	1.01033	8.91399	5524.91
𝚫l31p	L31-sfGFP	24	1	4362	0.745333	6.57809	5852.42
𝚫l31p	L31-sfGFP	24	1	4112	0.706333	6.23432	5821.61
𝚫l31p	L31-sfGFP	24	2	4245.67	0.758333	6.69268	5598.68
𝚫l31p	L31-sfGFP	24	2	4043.67	0.722333	6.37535	5598.06
𝚫l31p	L31-sfGFP	24	2	4117.67	0.737333	6.50757	5584.54
𝚫l31p	L31-sfGFP	24	3	3980.33	0.73	6.44293	5452.51
𝚫l31p	L31-sfGFP	24	3	4069.33	0.7	6.17849	5813.33
𝚫l31p	L31-sfGFP	24	3	4006.33	0.664	5.86116	6033.63	5697.74	189.745
𝚫l31p𝚫zur	L31-sfGFP	24	1	4678	0.749333	6.61335	6242.88
𝚫l31p𝚫zur	L31-sfGFP	24	1	4934	0.807333	7.1246	6111.48
𝚫l31p𝚫zur	L31-sfGFP	24	1	4778	0.767333	6.77201	6226.76
𝚫l31p𝚫zur	L31-sfGFP	24	2	4859.67	0.815333	7.19512	5960.34
𝚫l31p𝚫zur	L31-sfGFP	24	2	4790.67	0.792333	6.99238	6046.28
𝚫l31p𝚫zur	L31-sfGFP	24	2	4697.67	0.779333	6.87779	6027.8
𝚫l31p𝚫zur	L31-sfGFP	24	3	4290.33	0.713	6.29308	6017.3
𝚫l31p𝚫zur	L31-sfGFP	24	3	4396.33	0.725	6.39886	6063.91
𝚫l31p𝚫zur	L31-sfGFP	24	3	4171.33	0.683	6.02864	6107.37	6089.35	94.4676
𝚫l36p	L31-sfGFP	24	1	6088	0.994333	8.77295	6122.7
𝚫l36p	L31-sfGFP	24	1	4995	0.769333	6.78964	6492.63
𝚫l36p	L31-sfGFP	24	1	5021	0.812333	7.16867	6180.96
𝚫l36p	L31-sfGFP	24	2	5153.67	0.835333	7.37141	6169.59
𝚫l36p	L31-sfGFP	24	2	4993.67	0.835333	7.37141	5978.05
𝚫l36p	L31-sfGFP	24	2	5152.67	0.848333	7.486	6073.87
𝚫l36p	L31-sfGFP	24	3	4590.33	0.812	7.16574	5653.12
𝚫l36p	L31-sfGFP	24	3	4654.33	0.753	6.64567	6181.05
𝚫l36p	L31-sfGFP	24	3	4680.33	0.783	6.91011	5977.44	6092.16	224.268
𝚫l36p𝚫zur	L31-sfGFP	24	1	2436	0.719333	6.34891	3386.47
𝚫l36p𝚫zur	L31-sfGFP	24	1	2571	0.788333	6.95712	3261.31
𝚫l36p𝚫zur	L31-sfGFP	24	1	2438	0.708333	6.25195	3441.88
𝚫l36p𝚫zur	L31-sfGFP	24	2	2521.67	0.787333	6.94831	3202.79
𝚫l36p𝚫zur	L31-sfGFP	24	2	2817.67	0.889333	7.84741	3168.29
𝚫l36p𝚫zur	L31-sfGFP	24	2	2734.67	0.870333	7.67993	3142.09
𝚫l36p𝚫zur	L31-sfGFP	24	3	2267.33	0.718	6.33715	3157.85
𝚫l36p𝚫zur	L31-sfGFP	24	3	2427.33	0.729	6.43412	3329.68
𝚫l36p𝚫zur	L31-sfGFP	24	3	2432.33	0.74	6.53108	3286.94	3264.14	106.374

## Sheet: Fig 1F, S1D-F, S3D-F
Strain	Plasmid	Subculture time (hr)	Replicate	Fluorescence (blank-subtracted)	OD600 (blank-subtracted, not calibrated to curve)	OD600 (blank-subtracted, calibrated to curve)	Fluorescence/OD600 (Both blank-subtracted, OD600 not calibrated to curve)	Average Fluorescence/OD600	Standard Deviation Fluorescence/OD600
WT	Control-sfGFP	0	1	138	0.0173333	0.160988	7961.54
WT	Control-sfGFP	0	1	111	0.0123333	0.116915	9000
WT	Control-sfGFP	0	1	118	0.0253333	0.231506	4657.89
WT	Control-sfGFP	0	2	194.667	0.0226667	0.208	8588.24
WT	Control-sfGFP	0	2	262.667	0.0266667	0.243259	9850
WT	Control-sfGFP	0	2	212.667	0.0336667	0.304962	6316.83
WT	Control-sfGFP	0	3	197	0.0216667	0.199185	9092.31
WT	Control-sfGFP	0	3	143	0.0156667	0.146297	9127.66
WT	Control-sfGFP	0	3	141	0.0166667	0.155112	8460	8117.16	1632.69
𝚫zur	Control-sfGFP	0	1	123	0.0143333	0.134544	8581.4
𝚫zur	Control-sfGFP	0	1	140	0.0143333	0.134544	9767.44
𝚫zur	Control-sfGFP	0	1	135	0.0133333	0.125729	10125
𝚫zur	Control-sfGFP	0	2	148.667	0.0166667	0.155112	8920
𝚫zur	Control-sfGFP	0	2	125.667	0.0136667	0.128668	9195.12
𝚫zur	Control-sfGFP	0	2	132.667	0.0136667	0.128668	9707.32
𝚫zur	Control-sfGFP	0	3	114	0.0146667	0.137482	7772.73
𝚫zur	Control-sfGFP	0	3	125	0.0136667	0.128668	9146.34
𝚫zur	Control-sfGFP	0	3	123	0.0146667	0.137482	8386.36	9066.86	744.86
𝚫l31p	Control-sfGFP	0	1	123	0.0133333	0.125729	9225
𝚫l31p	Control-sfGFP	0	1	119	0.0143333	0.134544	8302.33
𝚫l31p	Control-sfGFP	0	1	167	0.0183333	0.169803	9109.09
𝚫l31p	Control-sfGFP	0	2	258.667	0.0326667	0.296147	7918.37
𝚫l31p	Control-sfGFP	0	2	182.667	0.0226667	0.208	8058.82
𝚫l31p	Control-sfGFP	0	2	110.667	0.0136667	0.128668	8097.56
𝚫l31p	Control-sfGFP	0	3	216	0.0256667	0.234444	8415.58
𝚫l31p	Control-sfGFP	0	3	187	0.0226667	0.208	8250
𝚫l31p	Control-sfGFP	0	3	196	0.0266667	0.243259	7350	8302.97	578.071
𝚫l31p𝚫zur	Control-sfGFP	0	1	124	0.0153333	0.143359	8086.96
𝚫l31p𝚫zur	Control-sfGFP	0	1	127	0.0133333	0.125729	9525
𝚫l31p𝚫zur	Control-sfGFP	0	1	130	0.0153333	0.143359	8478.26
𝚫l31p𝚫zur	Control-sfGFP	0	2	158.667	0.0186667	0.172741	8500
𝚫l31p𝚫zur	Control-sfGFP	0	2	136.667	0.0166667	0.155112	8200
𝚫l31p𝚫zur	Control-sfGFP	0	2	36.6667	0.00266667	0.0317059	13750
𝚫l31p𝚫zur	Control-sfGFP	0	3	151	0.0176667	0.163926	8547.17
𝚫l31p𝚫zur	Control-sfGFP	0	3	220	0.0246667	0.225629	8918.92
𝚫l31p𝚫zur	Control-sfGFP	0	3	176	0.0206667	0.19037	8516.13	9169.16	1768.55
𝚫l36p	Control-sfGFP	0	1	133	0.0143333	0.134544	9279.07
𝚫l36p	Control-sfGFP	0	1	132	0.0213333	0.196247	6187.5
𝚫l36p	Control-sfGFP	0	1	144	0.0153333	0.143359	9391.3
𝚫l36p	Control-sfGFP	0	2	706.667	0.0666667	0.595847	10600
𝚫l36p	Control-sfGFP	0	2	416.667	0.0486667	0.437182	8561.64
𝚫l36p	Control-sfGFP	0	2	334.667	0.0396667	0.35785	8436.97
𝚫l36p	Control-sfGFP	0	3	107	0.0136667	0.128668	7829.27
𝚫l36p	Control-sfGFP	0	3	280	0.0326667	0.296147	8571.43
𝚫l36p	Control-sfGFP	0	3	256	0.0296667	0.269703	8629.21	8609.6	1200.54
𝚫l36p𝚫zur	Control-sfGFP	0	1	186	0.0153333	0.143359	12130.4
𝚫l36p𝚫zur	Control-sfGFP	0	1	125	0.0153333	0.143359	8152.17
𝚫l36p𝚫zur	Control-sfGFP	0	1	142	0.0143333	0.134544	9906.98
𝚫l36p𝚫zur	Control-sfGFP	0	2	240.667	0.0286667	0.260888	8395.35
𝚫l36p𝚫zur	Control-sfGFP	0	2	229.667	0.0256667	0.234444	8948.05
𝚫l36p𝚫zur	Control-sfGFP	0	2	229.667	0.0236667	0.216815	9704.23
𝚫l36p𝚫zur	Control-sfGFP	0	3	213	0.0216667	0.199185	9830.77
𝚫l36p𝚫zur	Control-sfGFP	0	3	135	0.0146667	0.137482	9204.55
𝚫l36p𝚫zur	Control-sfGFP	0	3	164	0.0196667	0.181556	8338.98	9401.28	1220.91
WT	Control-sfGFP	1	1	150	0.024	0.219753	6250
WT	Control-sfGFP	1	1	132	0.025	0.228568	5280
WT	Control-sfGFP	1	1	134	0.024	0.219753	5583.33
WT	Control-sfGFP	1	2	141.333	0.0313333	0.284394	4510.64
WT	Control-sfGFP	1	2	178.333	0.0303333	0.275579	5879.12
WT	Control-sfGFP	1	2	153.333	0.0313333	0.284394	4893.62
WT	Control-sfGFP	1	3	153.333	0.0233333	0.213876	6571.43
WT	Control-sfGFP	1	3	119.333	0.0203333	0.187432	5868.85
WT	Control-sfGFP	1	3	128.333	0.0213333	0.196247	6015.62	5650.29	657.144
𝚫zur	Control-sfGFP	1	1	153	0.026	0.237382	5884.62
𝚫zur	Control-sfGFP	1	1	172	0.026	0.237382	6615.38
𝚫zur	Control-sfGFP	1	1	163	0.027	0.246197	6037.04
𝚫zur	Control-sfGFP	1	2	153.333	0.0313333	0.284394	4893.62
𝚫zur	Control-sfGFP	1	2	140.333	0.0373333	0.337282	3758.93
𝚫zur	Control-sfGFP	1	2	152.333	0.0293333	0.266765	5193.18
𝚫zur	Control-sfGFP	1	3	121.333	0.0233333	0.213876	5200
𝚫zur	Control-sfGFP	1	3	136.333	0.0213333	0.196247	6390.62
𝚫zur	Control-sfGFP	1	3	129.333	0.0243333	0.222691	5315.07	5476.5	872.212
𝚫l31p	Control-sfGFP	1	1	134	0.03	0.272641	4466.67
𝚫l31p	Control-sfGFP	1	1	137	0.03	0.272641	4566.67
𝚫l31p	Control-sfGFP	1	1	183	0.034	0.3079	5382.35
𝚫l31p	Control-sfGFP	1	2	115.333	0.0323333	0.293209	3567.01
𝚫l31p	Control-sfGFP	1	2	111.333	0.0303333	0.275579	3670.33
𝚫l31p	Control-sfGFP	1	2	114.333	0.0293333	0.266765	3897.73
𝚫l31p	Control-sfGFP	1	3	106.333	0.0253333	0.231506	4197.37
𝚫l31p	Control-sfGFP	1	3	107.333	0.0273333	0.249135	3926.83
𝚫l31p	Control-sfGFP	1	3	106.333	0.0273333	0.249135	3890.24	4173.91	563.534
𝚫l31p𝚫zur	Control-sfGFP	1	1	145	0.027	0.246197	5370.37
𝚫l31p𝚫zur	Control-sfGFP	1	1	158	0.024	0.219753	6583.33
𝚫l31p𝚫zur	Control-sfGFP	1	1	159	0.029	0.263826	5482.76
𝚫l31p𝚫zur	Control-sfGFP	1	2	140.333	0.0303333	0.275579	4626.37
𝚫l31p𝚫zur	Control-sfGFP	1	2	134.333	0.0273333	0.249135	4914.63
𝚫l31p𝚫zur	Control-sfGFP	1	2	173.333	0.0263333	0.24032	6582.28
𝚫l31p𝚫zur	Control-sfGFP	1	3	143.333	0.0223333	0.205062	6417.91
𝚫l31p𝚫zur	Control-sfGFP	1	3	144.333	0.0213333	0.196247	6765.62
𝚫l31p𝚫zur	Control-sfGFP	1	3	127.333	0.0213333	0.196247	5968.75	5856.89	789.435
𝚫l36p	Control-sfGFP	1	1	128	0.026	0.237382	4923.08
𝚫l36p	Control-sfGFP	1	1	129	0.026	0.237382	4961.54
𝚫l36p	Control-sfGFP	1	1	133	0.026	0.237382	5115.38
𝚫l36p	Control-sfGFP	1	2	172.333	0.0273333	0.249135	6304.88
𝚫l36p	Control-sfGFP	1	2	130.333	0.0323333	0.293209	4030.93
𝚫l36p	Control-sfGFP	1	2	131.333	0.0303333	0.275579	4329.67
𝚫l36p	Control-sfGFP	1	3	109.333	0.0243333	0.222691	4493.15
𝚫l36p	Control-sfGFP	1	3	117.333	0.0233333	0.213876	5028.57
𝚫l36p	Control-sfGFP	1	3	108.333	0.0213333	0.196247	5078.12	4918.37	643.788
𝚫l36p𝚫zur	Control-sfGFP	1	1	186	0.022	0.202123	8454.55
𝚫l36p𝚫zur	Control-sfGFP	1	1	129	0.029	0.263826	4448.28
𝚫l36p𝚫zur	Control-sfGFP	1	1	155	0.028	0.255012	5535.71
𝚫l36p𝚫zur	Control-sfGFP	1	2	141.333	0.0313333	0.284394	4510.64
𝚫l36p𝚫zur	Control-sfGFP	1	2	142.333	0.0273333	0.249135	5207.32
𝚫l36p𝚫zur	Control-sfGFP	1	2	173.333	0.0263333	0.24032	6582.28
𝚫l36p𝚫zur	Control-sfGFP	1	3	128.333	0.0213333	0.196247	6015.62
𝚫l36p𝚫zur	Control-sfGFP	1	3	118.333	0.0203333	0.187432	5819.67
𝚫l36p𝚫zur	Control-sfGFP	1	3	135.333	0.0213333	0.196247	6343.75	5879.76	1217.3
WT	Control-sfGFP	2	1	174	0.0696667	0.622291	2497.61
WT	Control-sfGFP	2	1	165	0.0756667	0.675179	2180.62
WT	Control-sfGFP	2	1	154	0.0686667	0.613476	2242.72
WT	Control-sfGFP	2	2	174.667	0.105333	0.936682	1658.23
WT	Control-sfGFP	2	2	229.667	0.105333	0.936682	2180.38
WT	Control-sfGFP	2	2	191.667	0.107333	0.954311	1785.71
WT	Control-sfGFP	2	3	156	0.0623333	0.55765	2502.67
WT	Control-sfGFP	2	3	137	0.0623333	0.55765	2197.86
WT	Control-sfGFP	2	3	140	0.0653333	0.584094	2142.86	2154.3	281.155
𝚫zur	Control-sfGFP	2	1	182	0.0946667	0.842658	1922.54
𝚫zur	Control-sfGFP	2	1	189	0.0806667	0.719252	2342.98
𝚫zur	Control-sfGFP	2	1	189	0.0776667	0.692808	2433.48
𝚫zur	Control-sfGFP	2	2	202.667	0.109333	0.971941	1853.66
𝚫zur	Control-sfGFP	2	2	184.667	0.106333	0.945496	1736.68
𝚫zur	Control-sfGFP	2	2	191.667	0.104333	0.927867	1837.06
𝚫zur	Control-sfGFP	2	3	144	0.0843333	0.751573	1707.51
𝚫zur	Control-sfGFP	2	3	164	0.0753333	0.672241	2176.99
𝚫zur	Control-sfGFP	2	3	160	0.0753333	0.672241	2123.89	2014.98	264.35
𝚫l31p	Control-sfGFP	2	1	185	0.0996667	0.886732	1856.19
𝚫l31p	Control-sfGFP	2	1	199	0.102667	0.913176	1938.31
𝚫l31p	Control-sfGFP	2	1	257	0.104667	0.930805	2455.41
𝚫l31p	Control-sfGFP	2	2	183.667	0.122333	1.08653	1501.36
𝚫l31p	Control-sfGFP	2	2	169.667	0.109333	0.971941	1551.83
𝚫l31p	Control-sfGFP	2	2	179.667	0.123333	1.09535	1456.76
𝚫l31p	Control-sfGFP	2	3	158	0.105333	0.936682	1500
𝚫l31p	Control-sfGFP	2	3	158	0.100333	0.892608	1574.75
𝚫l31p	Control-sfGFP	2	3	140	0.0953333	0.848535	1468.53	1700.35	331.979
𝚫l31p𝚫zur	Control-sfGFP	2	1	201	0.100667	0.895546	1996.69
𝚫l31p𝚫zur	Control-sfGFP	2	1	204	0.0876667	0.780955	2327
𝚫l31p𝚫zur	Control-sfGFP	2	1	211	0.109667	0.974879	1924.01
𝚫l31p𝚫zur	Control-sfGFP	2	2	206.667	0.126333	1.12179	1635.88
𝚫l31p𝚫zur	Control-sfGFP	2	2	197.667	0.114333	1.01601	1728.86
𝚫l31p𝚫zur	Control-sfGFP	2	2	242.667	0.103333	0.919052	2348.39
𝚫l31p𝚫zur	Control-sfGFP	2	3	167	0.0843333	0.751573	1980.24
𝚫l31p𝚫zur	Control-sfGFP	2	3	199	0.0923333	0.822091	2155.23
𝚫l31p𝚫zur	Control-sfGFP	2	3	172	0.0833333	0.742758	2064	2017.81	241.327
𝚫l36p	Control-sfGFP	2	1	185	0.0876667	0.780955	2110.27
𝚫l36p	Control-sfGFP	2	1	180	0.0876667	0.780955	2053.23
𝚫l36p	Control-sfGFP	2	1	193	0.0936667	0.833844	2060.5
𝚫l36p	Control-sfGFP	2	2	219.667	0.0923333	0.822091	2379.06
𝚫l36p	Control-sfGFP	2	2	196.667	0.104333	0.927867	1884.98
𝚫l36p	Control-sfGFP	2	2	178.667	0.103333	0.919052	1729.03
𝚫l36p	Control-sfGFP	2	3	131	0.0653333	0.584094	2005.1
𝚫l36p	Control-sfGFP	2	3	131	0.0583333	0.522391	2245.71
𝚫l36p	Control-sfGFP	2	3	134	0.0583333	0.522391	2297.14	2085	203.917
𝚫l36p𝚫zur	Control-sfGFP	2	1	261	0.0696667	0.622291	3746.41
𝚫l36p𝚫zur	Control-sfGFP	2	1	184	0.0966667	0.860288	1903.45
𝚫l36p𝚫zur	Control-sfGFP	2	1	204	0.103667	0.921991	1967.85
𝚫l36p𝚫zur	Control-sfGFP	2	2	201.667	0.111333	0.98957	1811.38
𝚫l36p𝚫zur	Control-sfGFP	2	2	188.667	0.108333	0.963126	1741.54
𝚫l36p𝚫zur	Control-sfGFP	2	2	232.667	0.0983333	0.874979	2366.1
𝚫l36p𝚫zur	Control-sfGFP	2	3	159	0.0753333	0.672241	2110.62
𝚫l36p𝚫zur	Control-sfGFP	2	3	165	0.0833333	0.742758	1980
𝚫l36p𝚫zur	Control-sfGFP	2	3	174	0.0813333	0.725129	2139.34	2196.3	610.53
WT	Control-sfGFP	3	1	271	0.152667	1.35391	1775.11
WT	Control-sfGFP	3	1	280	0.167667	1.48613	1669.98
WT	Control-sfGFP	3	1	278	0.160667	1.42443	1730.29
WT	Control-sfGFP	3	2	431.667	0.257667	2.27945	1675.29
WT	Control-sfGFP	3	2	518.667	0.238667	2.11198	2173.18
WT	Control-sfGFP	3	2	439.667	0.250667	2.21775	1753.99
WT	Control-sfGFP	3	3	275.667	0.154	1.36566	1790.04
WT	Control-sfGFP	3	3	264.667	0.156	1.38329	1696.58
WT	Control-sfGFP	3	3	263.667	0.157	1.39211	1679.41	1771.54	157.07
𝚫zur	Control-sfGFP	3	1	332	0.196667	1.74176	1688.14
𝚫zur	Control-sfGFP	3	1	326	0.174667	1.54783	1866.41
𝚫zur	Control-sfGFP	3	1	347	0.177667	1.57428	1953.1
𝚫zur	Control-sfGFP	3	2	433.667	0.248667	2.20012	1743.97
𝚫zur	Control-sfGFP	3	2	370.667	0.220667	1.95331	1679.76
𝚫zur	Control-sfGFP	3	2	382.667	0.227667	2.01501	1680.82
𝚫zur	Control-sfGFP	3	3	308.667	0.202	1.78877	1528.05
𝚫zur	Control-sfGFP	3	3	304.667	0.178	1.57722	1711.61
𝚫zur	Control-sfGFP	3	3	303.667	0.183	1.62129	1659.38	1723.47	122.981
𝚫l31p	Control-sfGFP	3	1	364	0.232667	2.05909	1564.47
𝚫l31p	Control-sfGFP	3	1	364	0.231667	2.05027	1571.22
𝚫l31p	Control-sfGFP	3	1	451	0.214667	1.90042	2100.93
𝚫l31p	Control-sfGFP	3	2	469.667	0.264667	2.34116	1774.56
𝚫l31p	Control-sfGFP	3	2	441.667	0.262667	2.32353	1681.47
𝚫l31p	Control-sfGFP	3	2	454.667	0.258667	2.28827	1757.73
𝚫l31p	Control-sfGFP	3	3	325.667	0.214	1.89455	1521.81
𝚫l31p	Control-sfGFP	3	3	297.667	0.212	1.87692	1404.09
𝚫l31p	Control-sfGFP	3	3	298.667	0.21	1.85929	1422.22	1644.28	216.063
𝚫l31p𝚫zur	Control-sfGFP	3	1	314	0.195667	1.73294	1604.77
𝚫l31p𝚫zur	Control-sfGFP	3	1	300	0.170667	1.51258	1757.81
𝚫l31p𝚫zur	Control-sfGFP	3	1	344	0.197667	1.75057	1740.3
𝚫l31p𝚫zur	Control-sfGFP	3	2	432.667	0.252667	2.23538	1712.4
𝚫l31p𝚫zur	Control-sfGFP	3	2	345.667	0.220667	1.95331	1566.47
𝚫l31p𝚫zur	Control-sfGFP	3	2	429.667	0.204667	1.81228	2099.35
𝚫l31p𝚫zur	Control-sfGFP	3	3	307.667	0.187	1.65655	1645.28
𝚫l31p𝚫zur	Control-sfGFP	3	3	314.667	0.184	1.6301	1710.14
𝚫l31p𝚫zur	Control-sfGFP	3	3	285.667	0.17	1.5067	1680.39	1724.1	154.011
𝚫l36p	Control-sfGFP	3	1	289	0.195667	1.73294	1477
𝚫l36p	Control-sfGFP	3	1	297	0.188667	1.67124	1574.2
𝚫l36p	Control-sfGFP	3	1	307	0.194667	1.72413	1577.05
𝚫l36p	Control-sfGFP	3	2	440.667	0.223667	1.97975	1970.19
𝚫l36p	Control-sfGFP	3	2	452.667	0.254667	2.25301	1777.49
𝚫l36p	Control-sfGFP	3	2	410.667	0.245667	2.17368	1671.64
𝚫l36p	Control-sfGFP	3	3	250.667	0.157	1.39211	1596.6
𝚫l36p	Control-sfGFP	3	3	215.667	0.137	1.21581	1574.21
𝚫l36p	Control-sfGFP	3	3	256.667	0.143	1.2687	1794.87	1668.14	152.832
𝚫l36p𝚫zur	Control-sfGFP	3	1	436	0.148667	1.31865	2932.74
𝚫l36p𝚫zur	Control-sfGFP	3	1	312	0.186667	1.65361	1671.43
𝚫l36p𝚫zur	Control-sfGFP	3	1	352	0.212667	1.88279	1655.17
𝚫l36p𝚫zur	Control-sfGFP	3	2	428.667	0.251667	2.22657	1703.31
𝚫l36p𝚫zur	Control-sfGFP	3	2	352.667	0.212667	1.88279	1658.31
𝚫l36p𝚫zur	Control-sfGFP	3	2	404.667	0.198667	1.75939	2036.91
𝚫l36p𝚫zur	Control-sfGFP	3	3	300.667	0.184	1.6301	1634.06
𝚫l36p𝚫zur	Control-sfGFP	3	3	306.667	0.193	1.70944	1588.95
𝚫l36p𝚫zur	Control-sfGFP	3	3	314.667	0.185	1.63892	1700.9	1842.42	428.931
WT	Control-sfGFP	4	1	735	0.295667	2.61441	2485.91
WT	Control-sfGFP	4	1	853	0.326667	2.88767	2611.22
WT	Control-sfGFP	4	1	770	0.321667	2.8436	2393.78
WT	Control-sfGFP	4	2	1193.67	0.412333	3.64279	2894.91
WT	Control-sfGFP	4	2	1543.67	0.399333	3.5282	3865.61
WT	Control-sfGFP	4	2	1260.67	0.429333	3.79264	2936.34
WT	Control-sfGFP	4	3	706	0.323	2.85535	2185.76
WT	Control-sfGFP	4	3	667	0.305	2.69668	2186.89
WT	Control-sfGFP	4	3	673	0.312	2.75839	2157.05	2635.27	545.985
𝚫zur	Control-sfGFP	4	1	1072	0.349667	3.09041	3065.78
𝚫zur	Control-sfGFP	4	1	986	0.338667	2.99345	2911.42
𝚫zur	Control-sfGFP	4	1	1137	0.346667	3.06396	3279.81
𝚫zur	Control-sfGFP	4	2	1254.67	0.397333	3.51057	3157.72
𝚫zur	Control-sfGFP	4	2	1241.67	0.386333	3.41361	3213.98
𝚫zur	Control-sfGFP	4	2	1251.67	0.383333	3.38717	3265.22
𝚫zur	Control-sfGFP	4	3	906	0.339	2.99638	2672.57
𝚫zur	Control-sfGFP	4	3	913	0.326	2.88179	2800.61
𝚫zur	Control-sfGFP	4	3	897	0.311	2.74957	2884.24	3027.93	219.322
𝚫l31p	Control-sfGFP	4	1	1081	0.401667	3.54877	2691.29
𝚫l31p	Control-sfGFP	4	1	1074	0.393667	3.47825	2728.2
𝚫l31p	Control-sfGFP	4	1	1427	0.399667	3.53114	3570.48
𝚫l31p	Control-sfGFP	4	2	1124.67	0.387333	3.42243	2903.61
𝚫l31p	Control-sfGFP	4	2	1087.67	0.381333	3.36954	2852.27
𝚫l31p	Control-sfGFP	4	2	1121.67	0.389333	3.44006	2880.99
𝚫l31p	Control-sfGFP	4	3	1011	0.393	3.47238	2572.52
𝚫l31p	Control-sfGFP	4	3	1019	0.414	3.65749	2461.35
𝚫l31p	Control-sfGFP	4	3	976	0.396	3.49882	2464.65	2791.71	337.066
𝚫l31p𝚫zur	Control-sfGFP	4	1	1144	0.370667	3.27552	3086.33
𝚫l31p𝚫zur	Control-sfGFP	4	1	1015	0.341667	3.01989	2970.73
𝚫l31p𝚫zur	Control-sfGFP	4	1	1363	0.380667	3.36366	3580.56
𝚫l31p𝚫zur	Control-sfGFP	4	2	1229.67	0.399333	3.5282	3079.3
𝚫l31p𝚫zur	Control-sfGFP	4	2	1211.67	0.387333	3.42243	3128.23
𝚫l31p𝚫zur	Control-sfGFP	4	2	1380.67	0.352333	3.11391	3918.64
𝚫l31p𝚫zur	Control-sfGFP	4	3	928	0.354	3.1286	2621.47
𝚫l31p𝚫zur	Control-sfGFP	4	3	1009	0.386	3.41067	2613.99
𝚫l31p𝚫zur	Control-sfGFP	4	3	867	0.316	2.79365	2743.67	3082.55	434.26
𝚫l36p	Control-sfGFP	4	1	1037	0.352667	3.11685	2940.45
𝚫l36p	Control-sfGFP	4	1	1008	0.342667	3.0287	2941.63
𝚫l36p	Control-sfGFP	4	1	1118	0.348667	3.08159	3206.5
𝚫l36p	Control-sfGFP	4	2	1329.67	0.357333	3.15799	3721.08
𝚫l36p	Control-sfGFP	4	2	1205.67	0.390333	3.44887	3088.81
𝚫l36p	Control-sfGFP	4	2	1282.67	0.408333	3.60754	3141.22
𝚫l36p	Control-sfGFP	4	3	739	0.332	2.93468	2225.9
𝚫l36p	Control-sfGFP	4	3	709	0.318	2.81127	2229.56
𝚫l36p	Control-sfGFP	4	3	772	0.32	2.8289	2412.5	2878.63	500.346
𝚫l36p𝚫zur	Control-sfGFP	4	1	1254	0.327667	2.89648	3827.06
𝚫l36p𝚫zur	Control-sfGFP	4	1	1218	0.369667	3.2667	3294.86
𝚫l36p𝚫zur	Control-sfGFP	4	1	1517	0.409667	3.61929	3703.01
𝚫l36p𝚫zur	Control-sfGFP	4	2	1327.67	0.408333	3.60754	3251.43
𝚫l36p𝚫zur	Control-sfGFP	4	2	1310.67	0.395333	3.49294	3315.35
𝚫l36p𝚫zur	Control-sfGFP	4	2	1527.67	0.365333	3.2285	4181.57
𝚫l36p𝚫zur	Control-sfGFP	4	3	955	0.36	3.18149	2652.78
𝚫l36p𝚫zur	Control-sfGFP	4	3	1011	0.348	3.07572	2905.17
𝚫l36p𝚫zur	Control-sfGFP	4	3	940	0.32	2.8289	2937.5	3340.97	488.759
WT	Control-sfGFP	5	1	1823	0.437	3.86022	4171.62
WT	Control-sfGFP	5	1	2141	0.514	4.53896	4165.37
WT	Control-sfGFP	5	1	1896	0.482	4.25689	3933.61
WT	Control-sfGFP	5	2	2680.33	0.565667	4.99438	4738.36
WT	Control-sfGFP	5	2	3366.33	0.565667	4.99438	5951.09
WT	Control-sfGFP	5	2	2864.33	0.562667	4.96794	5090.64
WT	Control-sfGFP	5	3	1504.33	0.434667	3.83966	3460.89
WT	Control-sfGFP	5	3	1545.33	0.445667	3.93662	3467.46
WT	Control-sfGFP	5	3	1550.33	0.483667	4.27158	3205.38	4242.71	885.869
𝚫zur	Control-sfGFP	5	1	2230	0.496	4.38029	4495.97
𝚫zur	Control-sfGFP	5	1	2196	0.509	4.49488	4314.34
𝚫zur	Control-sfGFP	5	1	2350	0.51	4.5037	4607.84
𝚫zur	Control-sfGFP	5	2	2849.33	0.552667	4.87979	5155.61
𝚫zur	Control-sfGFP	5	2	2778.33	0.535667	4.72994	5186.68
𝚫zur	Control-sfGFP	5	2	2906.33	0.536667	4.73876	5415.53
𝚫zur	Control-sfGFP	5	3	1930.33	0.520667	4.59772	3707.43
𝚫zur	Control-sfGFP	5	3	1908.33	0.515667	4.55365	3700.71
𝚫zur	Control-sfGFP	5	3	1921.33	0.530667	4.68587	3620.6	4467.19	690.684
𝚫l31p	Control-sfGFP	5	1	1897	0.497	4.38911	3816.9
𝚫l31p	Control-sfGFP	5	1	2015	0.527	4.65355	3823.53
𝚫l31p	Control-sfGFP	5	1	2618	0.524	4.6271	4996.18
𝚫l31p	Control-sfGFP	5	2	2327.33	0.567667	5.01201	4099.82
𝚫l31p	Control-sfGFP	5	2	2333.33	0.563667	4.97675	4139.56
𝚫l31p	Control-sfGFP	5	2	2354.33	0.555667	4.90623	4236.95
𝚫l31p	Control-sfGFP	5	3	1701.33	0.474667	4.19224	3584.27
𝚫l31p	Control-sfGFP	5	3	1661.33	0.504667	4.45669	3291.94
𝚫l31p	Control-sfGFP	5	3	1562.33	0.502667	4.43906	3108.09	3899.69	561.445
𝚫l31p𝚫zur	Control-sfGFP	5	1	2222	0.54	4.76814	4114.81
𝚫l31p𝚫zur	Control-sfGFP	5	1	2080	0.515	4.54777	4038.83
𝚫l31p𝚫zur	Control-sfGFP	5	1	2483	0.532	4.69762	4667.29
𝚫l31p𝚫zur	Control-sfGFP	5	2	2859.33	0.566667	5.0032	5045.88
𝚫l31p𝚫zur	Control-sfGFP	5	2	2730.33	0.558667	4.93268	4887.23
𝚫l31p𝚫zur	Control-sfGFP	5	2	3209.33	0.535667	4.72994	5991.29
𝚫l31p𝚫zur	Control-sfGFP	5	3	1812.33	0.490667	4.33328	3693.61
𝚫l31p𝚫zur	Control-sfGFP	5	3	1785.33	0.483667	4.27158	3691.25
𝚫l31p𝚫zur	Control-sfGFP	5	3	1782.33	0.482667	4.26276	3692.68	4424.77	787.882
𝚫l36p	Control-sfGFP	5	1	2173	0.504	4.45081	4311.51
𝚫l36p	Control-sfGFP	5	1	2371	0.556	4.90917	4264.39
𝚫l36p	Control-sfGFP	5	1	2417	0.556	4.90917	4347.12
𝚫l36p	Control-sfGFP	5	2	3191.33	0.584667	5.16186	5458.38
𝚫l36p	Control-sfGFP	5	2	3010.33	0.593667	5.24119	5070.75
𝚫l36p	Control-sfGFP	5	2	2819.33	0.589667	5.20593	4781.23
𝚫l36p	Control-sfGFP	5	3	1573.33	0.462667	4.08647	3400.58
𝚫l36p	Control-sfGFP	5	3	1530.33	0.470667	4.15699	3251.42
𝚫l36p	Control-sfGFP	5	3	1663.33	0.454667	4.01595	3658.36	4282.64	749.048
𝚫l36p𝚫zur	Control-sfGFP	5	1	2767	0.517	4.5654	5352.03
𝚫l36p𝚫zur	Control-sfGFP	5	1	2280	0.534	4.71525	4269.66
𝚫l36p𝚫zur	Control-sfGFP	5	1	2592	0.532	4.69762	4872.18
𝚫l36p𝚫zur	Control-sfGFP	5	2	2992.33	0.582667	5.14423	5135.58
𝚫l36p𝚫zur	Control-sfGFP	5	2	2838.33	0.572667	5.05608	4956.34
𝚫l36p𝚫zur	Control-sfGFP	5	2	3294.33	0.534667	4.72113	6161.47
𝚫l36p𝚫zur	Control-sfGFP	5	3	1866.33	0.506667	4.47431	3683.55
𝚫l36p𝚫zur	Control-sfGFP	5	3	1874.33	0.500667	4.42143	3743.68
𝚫l36p𝚫zur	Control-sfGFP	5	3	1892.33	0.483667	4.27158	3912.47	4676.33	836.227
WT	Control-sfGFP	6	1	3289	0.55	4.85628	5980
WT	Control-sfGFP	6	1	3733	0.637	5.62316	5860.28
WT	Control-sfGFP	6	1	3153	0.576	5.08547	5473.96
WT	Control-sfGFP	6	2	3354.67	0.573333	5.06196	5851.16
WT	Control-sfGFP	6	2	4207.67	0.575333	5.07959	7313.44
WT	Control-sfGFP	6	2	3382.67	0.559333	4.93856	6047.68
WT	Control-sfGFP	6	3	2975.67	0.581333	5.13248	5118.69
WT	Control-sfGFP	6	3	2871.67	0.576333	5.08841	4982.65
WT	Control-sfGFP	6	3	2911.67	0.568333	5.01789	5123.17	5750.11	712.807
𝚫zur	Control-sfGFP	6	1	3389	0.574	5.06784	5904.18
𝚫zur	Control-sfGFP	6	1	3183	0.547	4.82984	5819.01
𝚫zur	Control-sfGFP	6	1	3453	0.551	4.8651	6266.79
𝚫zur	Control-sfGFP	6	2	3343.67	0.554333	4.89448	6031.87
𝚫zur	Control-sfGFP	6	2	3345.67	0.551333	4.86804	6068.32
𝚫zur	Control-sfGFP	6	2	3420.67	0.541333	4.77989	6318.97
𝚫zur	Control-sfGFP	6	3	3206.67	0.566333	5.00026	5662.15
𝚫zur	Control-sfGFP	6	3	3208.67	0.559333	4.93856	5736.59
𝚫zur	Control-sfGFP	6	3	3025.67	0.548333	4.84159	5517.93	5925.09	270.635
𝚫l31p	Control-sfGFP	6	1	2852	0.564	4.97969	5056.74
𝚫l31p	Control-sfGFP	6	1	3015	0.637	5.62316	4733.12
𝚫l31p	Control-sfGFP	6	1	3880	0.57	5.03258	6807.02
𝚫l31p	Control-sfGFP	6	2	3015.67	0.593333	5.23826	5082.58
𝚫l31p	Control-sfGFP	6	2	2938.67	0.585333	5.16774	5020.5
𝚫l31p	Control-sfGFP	6	2	2932.67	0.584333	5.15892	5018.82
𝚫l31p	Control-sfGFP	6	3	2710.67	0.561333	4.95618	4828.98
𝚫l31p	Control-sfGFP	6	3	2714.67	0.585333	5.16774	4637.81
𝚫l31p	Control-sfGFP	6	3	2634.67	0.582333	5.14129	4524.33	5078.88	678.053
𝚫l31p𝚫zur	Control-sfGFP	6	1	3278	0.564	4.97969	5812.06
𝚫l31p𝚫zur	Control-sfGFP	6	1	3193	0.562	4.96206	5681.49
𝚫l31p𝚫zur	Control-sfGFP	6	1	3382	0.566	4.99732	5975.27
𝚫l31p𝚫zur	Control-sfGFP	6	2	3536.67	0.594333	5.24707	5950.64
𝚫l31p𝚫zur	Control-sfGFP	6	2	3436.67	0.588333	5.19418	5841.36
𝚫l31p𝚫zur	Control-sfGFP	6	2	4477.67	0.601333	5.30877	7446.23
𝚫l31p𝚫zur	Control-sfGFP	6	3	3159.67	0.579333	5.11485	5453.97
𝚫l31p𝚫zur	Control-sfGFP	6	3	3140.67	0.568333	5.01789	5526.1
𝚫l31p𝚫zur	Control-sfGFP	6	3	2837.67	0.546333	4.82396	5194.02	5875.68	641.269
𝚫l36p	Control-sfGFP	6	1	3446	0.575	5.07665	5993.04
𝚫l36p	Control-sfGFP	6	1	3349	0.57	5.03258	5875.44
𝚫l36p	Control-sfGFP	6	1	3513	0.576	5.08547	6098.96
𝚫l36p	Control-sfGFP	6	2	4082.67	0.554333	4.89448	7365
𝚫l36p	Control-sfGFP	6	2	3552.67	0.558333	4.92974	6362.99
𝚫l36p	Control-sfGFP	6	2	3348.67	0.560333	4.94737	5976.2
𝚫l36p	Control-sfGFP	6	3	2763.67	0.550333	4.85922	5021.8
𝚫l36p	Control-sfGFP	6	3	2775.67	0.553333	4.88567	5016.27
𝚫l36p	Control-sfGFP	6	3	3051.67	0.557333	4.92093	5475.48	5909.46	719.971
𝚫l36p𝚫zur	Control-sfGFP	6	1	4528	0.608	5.36754	7447.37
𝚫l36p𝚫zur	Control-sfGFP	6	1	3298	0.576	5.08547	5725.69
𝚫l36p𝚫zur	Control-sfGFP	6	1	3414	0.562	4.96206	6074.73
𝚫l36p𝚫zur	Control-sfGFP	6	2	3411.67	0.550333	4.85922	6199.27
𝚫l36p𝚫zur	Control-sfGFP	6	2	3359.67	0.551333	4.86804	6093.71
𝚫l36p𝚫zur	Control-sfGFP	6	2	4198.67	0.558333	4.92974	7520
𝚫l36p𝚫zur	Control-sfGFP	6	3	3126.67	0.552333	4.87685	5660.83
𝚫l36p𝚫zur	Control-sfGFP	6	3	3141.67	0.555333	4.9033	5657.26
𝚫l36p𝚫zur	Control-sfGFP	6	3	3160.67	0.553333	4.88567	5712.05	6232.33	738.6
WT	Control-sfGFP	8	1	4227.33	0.576	5.08547	7339.12
WT	Control-sfGFP	8	1	4376.33	0.598	5.27939	7318.28
WT	Control-sfGFP	8	1	4268.33	0.601	5.30583	7102.05
WT	Control-sfGFP	8	2	4572	0.659	5.81709	6937.78
WT	Control-sfGFP	8	2	6117	0.674	5.94931	9075.67
WT	Control-sfGFP	8	2	5017	0.665	5.86998	7544.36
WT	Control-sfGFP	8	3	4020.67	0.611333	5.39692	6576.88
WT	Control-sfGFP	8	3	3942.67	0.591333	5.22063	6667.42
WT	Control-sfGFP	8	3	3964.67	0.589333	5.203	6727.38	7254.33	759.699
𝚫zur	Control-sfGFP	8	1	4619.33	0.611	5.39398	7560.28
𝚫zur	Control-sfGFP	8	1	4545.33	0.604	5.33228	7525.39
𝚫zur	Control-sfGFP	8	1	4806.33	0.598	5.27939	8037.35
𝚫zur	Control-sfGFP	8	2	5061	0.665	5.86998	7610.53
𝚫zur	Control-sfGFP	8	2	4934	0.658	5.80827	7498.48
𝚫zur	Control-sfGFP	8	2	5122	0.661	5.83472	7748.87
𝚫zur	Control-sfGFP	8	3	4035.67	0.581333	5.13248	6942.09
𝚫zur	Control-sfGFP	8	3	4158.67	0.582333	5.14129	7141.39
𝚫zur	Control-sfGFP	8	3	4049.67	0.582333	5.14129	6954.21	7446.51	367.284
𝚫l31p	Control-sfGFP	8	1	3326.33	0.57	5.03258	5835.67
𝚫l31p	Control-sfGFP	8	1	3499.33	0.584	5.15598	5992.01
𝚫l31p	Control-sfGFP	8	1	4709.33	0.585	5.1648	8050.14
𝚫l31p	Control-sfGFP	8	2	3378	0.567	5.00613	5957.67
𝚫l31p	Control-sfGFP	8	2	3512	0.588	5.19124	5972.79
𝚫l31p	Control-sfGFP	8	2	3485	0.575	5.07665	6060.87
𝚫l31p	Control-sfGFP	8	3	3308.67	0.578333	5.10603	5721.04
𝚫l31p	Control-sfGFP	8	3	3307.67	0.589333	5.203	5612.56
𝚫l31p	Control-sfGFP	8	3	3251.67	0.589333	5.203	5517.53	6080.03	761.532
𝚫l31p𝚫zur	Control-sfGFP	8	1	4292.33	0.588	5.19124	7299.89
𝚫l31p𝚫zur	Control-sfGFP	8	1	4285.33	0.598	5.27939	7166.11
𝚫l31p𝚫zur	Control-sfGFP	8	1	4445.33	0.589	5.20006	7547.26
𝚫l31p𝚫zur	Control-sfGFP	8	2	4305	0.595	5.25295	7235.29
𝚫l31p𝚫zur	Control-sfGFP	8	2	4316	0.595	5.25295	7253.78
𝚫l31p𝚫zur	Control-sfGFP	8	2	5375	0.594	5.24413	9048.82
𝚫l31p𝚫zur	Control-sfGFP	8	3	3955.67	0.589333	5.203	6712.1
𝚫l31p𝚫zur	Control-sfGFP	8	3	4091.67	0.595333	5.25588	6872.9
𝚫l31p𝚫zur	Control-sfGFP	8	3	3984.67	0.588333	5.19418	6772.8	7323.22	702.218
𝚫l36p	Control-sfGFP	8	1	4451.33	0.595	5.25295	7481.23
𝚫l36p	Control-sfGFP	8	1	4258.33	0.588	5.19124	7242.06
𝚫l36p	Control-sfGFP	8	1	4411.33	0.589	5.20006	7489.53
𝚫l36p	Control-sfGFP	8	2	5296	0.618	5.45568	8569.58
𝚫l36p	Control-sfGFP	8	2	4412	0.6	5.29702	7353.33
𝚫l36p	Control-sfGFP	8	2	4216	0.608	5.36754	6934.21
𝚫l36p	Control-sfGFP	8	3	3807.67	0.594333	5.24707	6406.62
𝚫l36p	Control-sfGFP	8	3	3849.67	0.596333	5.2647	6455.56
𝚫l36p	Control-sfGFP	8	3	4230.67	0.603333	5.3264	7012.15	7216.03	647.226
𝚫l36p𝚫zur	Control-sfGFP	8	1	6105.33	0.607	5.35872	10058.2
𝚫l36p𝚫zur	Control-sfGFP	8	1	4517.33	0.605	5.34109	7466.67
𝚫l36p𝚫zur	Control-sfGFP	8	1	4628.33	0.596	5.26176	7765.66
𝚫l36p𝚫zur	Control-sfGFP	8	2	4588	0.609	5.37635	7533.66
𝚫l36p𝚫zur	Control-sfGFP	8	2	4474	0.59	5.20887	7583.05
𝚫l36p𝚫zur	Control-sfGFP	8	2	5851	0.594	5.24413	9850.17
𝚫l36p𝚫zur	Control-sfGFP	8	3	4153.67	0.613333	5.41455	6772.28
𝚫l36p𝚫zur	Control-sfGFP	8	3	4088.67	0.595333	5.25588	6867.86
𝚫l36p𝚫zur	Control-sfGFP	8	3	4184.67	0.597333	5.27351	7005.58	7878.13	1226.49
WT	Control-sfGFP	24	1	9021	0.823333	7.26564	10956.7
WT	Control-sfGFP	24	1	8221	0.768333	6.78083	10699.8
WT	Control-sfGFP	24	1	8543	0.809333	7.14223	10555.6
WT	Control-sfGFP	24	2	8096.67	0.873333	7.70637	9270.99
WT	Control-sfGFP	24	2	9589.67	0.841333	7.4243	11398.2
WT	Control-sfGFP	24	2	8241.67	0.860333	7.59178	9579.62
WT	Control-sfGFP	24	3	6981.33	0.777	6.85722	8984.98
WT	Control-sfGFP	24	3	7730.33	0.845	7.45662	9148.32
WT	Control-sfGFP	24	3	7350.33	0.802	7.07759	9165	9973.24	923.518
𝚫zur	Control-sfGFP	24	1	8538	0.820333	7.23919	10408
𝚫zur	Control-sfGFP	24	1	8699	0.825333	7.28327	10540
𝚫zur	Control-sfGFP	24	1	9438	0.870333	7.67993	10844.1
𝚫zur	Control-sfGFP	24	2	8424.67	0.863333	7.61822	9758.3
𝚫zur	Control-sfGFP	24	2	9792.67	0.893333	7.88267	10961.9
𝚫zur	Control-sfGFP	24	2	10458.7	0.911333	8.04133	11476.2
𝚫zur	Control-sfGFP	24	3	7201.33	0.807	7.12166	8923.59
𝚫zur	Control-sfGFP	24	3	7492.33	0.819	7.22744	9148.15
𝚫zur	Control-sfGFP	24	3	7072.33	0.765	6.75145	9244.88	10145	908.213
𝚫l31p	Control-sfGFP	24	1	6665	0.772333	6.81609	8629.69
𝚫l31p	Control-sfGFP	24	1	6965	0.815333	7.19512	8542.52
𝚫l31p	Control-sfGFP	24	1	9074	0.788333	6.95712	11510.4
𝚫l31p	Control-sfGFP	24	2	5897.67	0.785333	6.93068	7509.76
𝚫l31p	Control-sfGFP	24	2	6037.67	0.785333	6.93068	7688.03
𝚫l31p	Control-sfGFP	24	2	5884.67	0.764333	6.74557	7699.08
𝚫l31p	Control-sfGFP	24	3	5390.33	0.689	6.08153	7823.42
𝚫l31p	Control-sfGFP	24	3	6717.33	0.806	7.11285	8334.16
𝚫l31p	Control-sfGFP	24	3	5586.33	0.735	6.487	7600.45	8370.83	1250.33
𝚫l31p𝚫zur	Control-sfGFP	24	1	8194	0.782333	6.90423	10473.8
𝚫l31p𝚫zur	Control-sfGFP	24	1	8414	0.810333	7.15105	10383.4
𝚫l31p𝚫zur	Control-sfGFP	24	1	9212	0.855333	7.54771	10770.1
𝚫l31p𝚫zur	Control-sfGFP	24	2	8807.67	0.893333	7.88267	9859.33
𝚫l31p𝚫zur	Control-sfGFP	24	2	8249.67	0.842333	7.43312	9793.83
𝚫l31p𝚫zur	Control-sfGFP	24	2	14407.7	0.969333	8.55258	14863.5
𝚫l31p𝚫zur	Control-sfGFP	24	3	8693.33	0.838	7.39492	10373.9
𝚫l31p𝚫zur	Control-sfGFP	24	3	7949.33	0.779	6.87485	10204.5
𝚫l31p𝚫zur	Control-sfGFP	24	3	6896.33	0.74	6.53108	9319.37	10671.3	1630.54
𝚫l36p	Control-sfGFP	24	1	9142	0.809333	7.14223	11295.7
𝚫l36p	Control-sfGFP	24	1	9275	0.853333	7.53008	10869.1
𝚫l36p	Control-sfGFP	24	1	10360	0.902333	7.962	11481.3
𝚫l36p	Control-sfGFP	24	2	11959.7	0.939333	8.28814	12732.1
𝚫l36p	Control-sfGFP	24	2	8781.67	0.891333	7.86504	9852.28
𝚫l36p	Control-sfGFP	24	2	8597.67	0.905333	7.98844	9496.69
𝚫l36p	Control-sfGFP	24	3	8080.33	0.795	7.01589	10163.9
𝚫l36p	Control-sfGFP	24	3	8598.33	0.845	7.45662	10175.5
𝚫l36p	Control-sfGFP	24	3	9531.33	0.849	7.49188	11226.5	10810.4	1001.25
𝚫l36p𝚫zur	Control-sfGFP	24	1	13562	0.899333	7.93555	15080.1
𝚫l36p𝚫zur	Control-sfGFP	24	1	9460	0.866333	7.64467	10919.6
𝚫l36p𝚫zur	Control-sfGFP	24	1	10092	0.923333	8.14711	10930
𝚫l36p𝚫zur	Control-sfGFP	24	2	11718.7	1.03733	9.15198	11296.9
𝚫l36p𝚫zur	Control-sfGFP	24	2	11792.7	0.995333	8.78176	11848
𝚫l36p𝚫zur	Control-sfGFP	24	2	11507.7	0.918333	8.10303	12531
𝚫l36p𝚫zur	Control-sfGFP	24	3	8687.33	0.88	7.76514	9871.97
𝚫l36p𝚫zur	Control-sfGFP	24	3	7853.33	0.783	6.91011	10029.8
𝚫l36p𝚫zur	Control-sfGFP	24	3	7720.33	0.787	6.94537	9809.83	11368.6	1666.48

## Sheet: Fig 2A, 5A, S4A-B
Strain	Plasmid	Amount of zinc added	Replicate	Fluorescence (blank-subtracted)	OD600 (blank-subtracted, not calibrated to curve)	OD600 (blank-subtracted, calibrated to curve)	Fluorescence/OD600 (Both blank-subtracted, OD600 not calibrated to curve)	Average Fluorescence/OD600	Standard Deviation Fluorescence/OD600
WT	L31-sfGFP	0 µM	1	234.333	0.0816667	0.728067	2869.39
WT	L31-sfGFP	0 µM	1	227.333	0.0726667	0.648735	3128.44
WT	L31-sfGFP	0 µM	1	236.333	0.0756667	0.675179	3123.35
WT	L31-sfGFP	0 µM	2	257	0.084	0.748635	3059.52
WT	L31-sfGFP	0 µM	2	248	0.084	0.748635	2952.38
WT	L31-sfGFP	0 µM	2	239	0.08	0.713376	2987.5
WT	L31-sfGFP	0 µM	3	233.667	0.071	0.634044	3291.08
WT	L31-sfGFP	0 µM	3	232.667	0.077	0.686932	3021.65
WT	L31-sfGFP	0 µM	3	247.667	0.08	0.713376	3095.83	3058.79	121.454
WT	L31-sfGFP	100 µM	1	551.667	0.0856667	0.763326	6439.69
WT	L31-sfGFP	100 µM	1	531.667	0.0816667	0.728067	6510.2
WT	L31-sfGFP	100 µM	1	545.667	0.0896667	0.798585	6085.5
WT	L31-sfGFP	100 µM	2	613	0.104333	0.927867	5875.4
WT	L31-sfGFP	100 µM	2	622	0.103333	0.919052	6019.35
WT	L31-sfGFP	100 µM	2	591	0.0943333	0.83972	6265.02
WT	L31-sfGFP	100 µM	3	501	0.0753333	0.672241	6650.44
WT	L31-sfGFP	100 µM	3	527	0.0833333	0.742758	6324
WT	L31-sfGFP	100 µM	3	567	0.0883333	0.786832	6418.87	6287.61	251.524
𝚫zur	L31-sfGFP	0 µM	1	217.333	0.0826667	0.736882	2629.03
𝚫zur	L31-sfGFP	0 µM	1	205.333	0.0976667	0.869102	2102.39
𝚫zur	L31-sfGFP	0 µM	1	193.333	0.0786667	0.701623	2457.63
𝚫zur	L31-sfGFP	0 µM	2	235	0.09	0.801523	2611.11
𝚫zur	L31-sfGFP	0 µM	2	230	0.086	0.766264	2674.42
𝚫zur	L31-sfGFP	0 µM	2	228	0.08	0.713376	2850
𝚫zur	L31-sfGFP	0 µM	3	209.667	0.084	0.748635	2496.03
𝚫zur	L31-sfGFP	0 µM	3	202.667	0.083	0.73982	2441.77
𝚫zur	L31-sfGFP	0 µM	3	207.667	0.08	0.713376	2595.83	2539.8	206.198
𝚫zur	L31-sfGFP	100 µM	1	251.667	0.0976667	0.869102	2576.79
𝚫zur	L31-sfGFP	100 µM	1	243.667	0.0976667	0.869102	2494.88
𝚫zur	L31-sfGFP	100 µM	1	227.667	0.0856667	0.763326	2657.59
𝚫zur	L31-sfGFP	100 µM	2	303	0.116333	1.03364	2604.58
𝚫zur	L31-sfGFP	100 µM	2	277	0.106333	0.945496	2605.02
𝚫zur	L31-sfGFP	100 µM	2	249	0.101333	0.901423	2457.24
𝚫zur	L31-sfGFP	100 µM	3	240	0.0873333	0.778017	2748.09
𝚫zur	L31-sfGFP	100 µM	3	221	0.0883333	0.786832	2501.89
𝚫zur	L31-sfGFP	100 µM	3	234	0.0863333	0.769202	2710.42	2595.17	99.2933
𝚫l31p	L31-sfGFP	0 µM	1	727.333	0.0996667	0.886732	7297.66
𝚫l31p	L31-sfGFP	0 µM	1	750.333	0.101667	0.904361	7380.33
𝚫l31p	L31-sfGFP	0 µM	1	714.333	0.101667	0.904361	7026.23
𝚫l31p	L31-sfGFP	0 µM	2	837	0.125	1.11004	6696
𝚫l31p	L31-sfGFP	0 µM	2	783	0.116	1.03071	6750
𝚫l31p	L31-sfGFP	0 µM	2	746	0.109	0.969002	6844.04
𝚫l31p	L31-sfGFP	0 µM	3	712.667	0.105	0.933743	6787.3
𝚫l31p	L31-sfGFP	0 µM	3	769.667	0.089	0.792708	8647.94
𝚫l31p	L31-sfGFP	0 µM	3	735.667	0.107	0.951373	6875.39	7144.99	612.42
𝚫l31p	L31-sfGFP	100 µM	1	1050.67	0.147667	1.30984	7115.12
𝚫l31p	L31-sfGFP	100 µM	1	1122.67	0.157667	1.39798	7120.51
𝚫l31p	L31-sfGFP	100 µM	1	992.667	0.137667	1.22169	7210.65
𝚫l31p	L31-sfGFP	100 µM	2	1303	0.198333	1.75645	6569.75
𝚫l31p	L31-sfGFP	100 µM	2	1257	0.179333	1.58897	7009.29
𝚫l31p	L31-sfGFP	100 µM	2	1195	0.173333	1.53608	6894.23
𝚫l31p	L31-sfGFP	100 µM	3	1046	0.153333	1.35979	6821.74
𝚫l31p	L31-sfGFP	100 µM	3	1077	0.131333	1.16586	8200.51
𝚫l31p	L31-sfGFP	100 µM	3	1146	0.159333	1.41268	7192.47	7126.03	452.165
𝚫l31p𝚫zur	L31-sfGFP	0 µM	1	603.333	0.0866667	0.772141	6961.54
𝚫l31p𝚫zur	L31-sfGFP	0 µM	1	602.333	0.0736667	0.65755	8176.47
𝚫l31p𝚫zur	L31-sfGFP	0 µM	1	593.333	0.0706667	0.631105	8396.23
𝚫l31p𝚫zur	L31-sfGFP	0 µM	2	658	0.087	0.775079	7563.22
𝚫l31p𝚫zur	L31-sfGFP	0 µM	2	641	0.081	0.722191	7913.58
𝚫l31p𝚫zur	L31-sfGFP	0 µM	2	608	0.079	0.704561	7696.2
𝚫l31p𝚫zur	L31-sfGFP	0 µM	3	653.667	0.075	0.669303	8715.56
𝚫l31p𝚫zur	L31-sfGFP	0 µM	3	623.667	0.08	0.713376	7795.83
𝚫l31p𝚫zur	L31-sfGFP	0 µM	3	670.667	0.087	0.775079	7708.81	7880.83	508.398
𝚫l31p𝚫zur	L31-sfGFP	100 µM	1	621.667	0.0836667	0.745697	7430.28
𝚫l31p𝚫zur	L31-sfGFP	100 µM	1	621.667	0.0856667	0.763326	7256.81
𝚫l31p𝚫zur	L31-sfGFP	100 µM	1	618.667	0.0876667	0.780955	7057.03
𝚫l31p𝚫zur	L31-sfGFP	100 µM	2	787	0.115333	1.02483	6823.7
𝚫l31p𝚫zur	L31-sfGFP	100 µM	2	717	0.101333	0.901423	7075.66
𝚫l31p𝚫zur	L31-sfGFP	100 µM	2	691	0.0963333	0.857349	7173.01
𝚫l31p𝚫zur	L31-sfGFP	100 µM	3	704	0.0933333	0.830905	7542.86
𝚫l31p𝚫zur	L31-sfGFP	100 µM	3	644	0.0973333	0.866164	6616.44
𝚫l31p𝚫zur	L31-sfGFP	100 µM	3	748	0.114333	1.01601	6542.27	7057.56	343.254
𝚫l36p	L31-sfGFP	0 µM	1	353.333	0.0706667	0.631105	5000
𝚫l36p	L31-sfGFP	0 µM	1	329.333	0.0666667	0.595847	4940
𝚫l36p	L31-sfGFP	0 µM	1	350.333	0.0646667	0.578217	5417.53
𝚫l36p	L31-sfGFP	0 µM	2	355	0.084	0.748635	4226.19
𝚫l36p	L31-sfGFP	0 µM	2	377	0.088	0.783894	4284.09
𝚫l36p	L31-sfGFP	0 µM	2	398	0.081	0.722191	4913.58
𝚫l36p	L31-sfGFP	0 µM	3	354.667	0.068	0.6076	5215.69
𝚫l36p	L31-sfGFP	0 µM	3	386.667	0.08	0.713376	4833.33
𝚫l36p	L31-sfGFP	0 µM	3	385.667	0.078	0.695747	4944.44	4863.87	388.476
𝚫l36p	L31-sfGFP	100 µM	1	594.667	0.0886667	0.78977	6706.77
𝚫l36p	L31-sfGFP	100 µM	1	547.667	0.0766667	0.683994	7143.48
𝚫l36p	L31-sfGFP	100 µM	1	570.667	0.0796667	0.710438	7163.18
𝚫l36p	L31-sfGFP	100 µM	2	574	0.0843333	0.751573	6806.32
𝚫l36p	L31-sfGFP	100 µM	2	752	0.117333	1.04246	6409.09
𝚫l36p	L31-sfGFP	100 µM	2	665	0.103333	0.919052	6435.48
𝚫l36p	L31-sfGFP	100 µM	3	518	0.0783333	0.698685	6612.77
𝚫l36p	L31-sfGFP	100 µM	3	567	0.0883333	0.786832	6418.87
𝚫l36p	L31-sfGFP	100 µM	3	558	0.0853333	0.760388	6539.06	6692.78	293.52
𝚫l36p𝚫zur	L31-sfGFP	0 µM	1	336.333	0.0686667	0.613476	4898.06
𝚫l36p𝚫zur	L31-sfGFP	0 µM	1	340.333	0.0696667	0.622291	4885.17
𝚫l36p𝚫zur	L31-sfGFP	0 µM	1	340.333	0.0696667	0.622291	4885.17
𝚫l36p𝚫zur	L31-sfGFP	0 µM	2	356	0.082	0.731005	4341.46
𝚫l36p𝚫zur	L31-sfGFP	0 µM	2	372	0.08	0.713376	4650
𝚫l36p𝚫zur	L31-sfGFP	0 µM	2	381	0.082	0.731005	4646.34
𝚫l36p𝚫zur	L31-sfGFP	0 µM	3	357.667	0.073	0.651673	4899.54
𝚫l36p𝚫zur	L31-sfGFP	0 µM	3	365.667	0.077	0.686932	4748.92
𝚫l36p𝚫zur	L31-sfGFP	0 µM	3	380.667	0.079	0.704561	4818.57	4752.58	184.768
𝚫l36p𝚫zur	L31-sfGFP	100 µM	1	413.667	0.0836667	0.745697	4944.22
𝚫l36p𝚫zur	L31-sfGFP	100 µM	1	434.667	0.0896667	0.798585	4847.58
𝚫l36p𝚫zur	L31-sfGFP	100 µM	1	410.667	0.0836667	0.745697	4908.37
𝚫l36p𝚫zur	L31-sfGFP	100 µM	2	477	0.112333	0.998385	4246.29
𝚫l36p𝚫zur	L31-sfGFP	100 µM	2	469	0.101333	0.901423	4628.29
𝚫l36p𝚫zur	L31-sfGFP	100 µM	2	488	0.105333	0.936682	4632.91
𝚫l36p𝚫zur	L31-sfGFP	100 µM	3	384	0.0803333	0.716314	4780.08
𝚫l36p𝚫zur	L31-sfGFP	100 µM	3	391	0.0853333	0.760388	4582.03
𝚫l36p𝚫zur	L31-sfGFP	100 µM	3	408	0.0883333	0.786832	4618.87	4687.63	213.855

## Sheet: Fig 2B, 5B, S4C-D
Strain	Plasmid	Replicate	Amount of zinc added	Fluorescence (blank-subtracted)	OD600 (blank-subtracted, not calibrated to curve)	OD600 (blank-subtracted, calibrated to curve)	Fluorescence/OD600 (Both blank-subtracted, OD600 not calibrated to curve)	Average Fluorescence/OD600	Standard Deviation Fluorescence/OD600
WT	control-sfGFP	1	0 µM	222.333	0.0756667	0.675179	2938.33
WT	control-sfGFP	1	0 µM	222.333	0.0716667	0.63992	3102.33
WT	control-sfGFP	1	0 µM	249.333	0.0746667	0.666364	3339.29
WT	control-sfGFP	2	0 µM	237	0.077	0.686932	3077.92
WT	control-sfGFP	2	0 µM	226	0.076	0.678117	2973.68
WT	control-sfGFP	2	0 µM	251	0.082	0.731005	3060.98
WT	control-sfGFP	3	0 µM	296.667	0.091	0.810338	3260.07
WT	control-sfGFP	3	0 µM	346.667	0.104	0.924929	3333.33
WT	control-sfGFP	3	0 µM	321.667	0.101	0.898485	3184.82	3141.19	147.206
WT	control-sfGFP	1	100 µM	228.667	0.0886667	0.78977	2578.95
WT	control-sfGFP	1	100 µM	226.667	0.0926667	0.825029	2446.04
WT	control-sfGFP	1	100 µM	242.667	0.120667	1.07184	2011.05
WT	control-sfGFP	2	100 µM	222	0.0923333	0.822091	2404.33
WT	control-sfGFP	2	100 µM	229	0.0983333	0.874979	2328.81
WT	control-sfGFP	2	100 µM	232	0.103333	0.919052	2245.16
WT	control-sfGFP	3	100 µM	281	0.119333	1.06009	2354.75
WT	control-sfGFP	3	100 µM	325	0.140333	1.2452	2315.91
WT	control-sfGFP	3	100 µM	302	0.131333	1.16586	2299.49	2331.61	154.763
𝚫zur	control-sfGFP	1	0 µM	296.333	0.0906667	0.807399	3268.38
𝚫zur	control-sfGFP	1	0 µM	302.333	0.0956667	0.851473	3160.28
𝚫zur	control-sfGFP	1	0 µM	318.333	0.0996667	0.886732	3193.98
𝚫zur	control-sfGFP	2	0 µM	411	0.121	1.07478	3396.69
𝚫zur	control-sfGFP	2	0 µM	429	0.124	1.10122	3459.68
𝚫zur	control-sfGFP	2	0 µM	458	0.13	1.15411	3523.08
𝚫zur	control-sfGFP	3	0 µM	343.667	0.104	0.924929	3304.49
𝚫zur	control-sfGFP	3	0 µM	352.667	0.106	0.942558	3327.04
𝚫zur	control-sfGFP	3	0 µM	345.667	0.106	0.942558	3261.01	3321.63	119.601
𝚫zur	control-sfGFP	1	100 µM	279.667	0.121667	1.08066	2298.63
𝚫zur	control-sfGFP	1	100 µM	296.667	0.132667	1.17762	2236.18
𝚫zur	control-sfGFP	1	100 µM	288.667	0.129667	1.15117	2226.22
𝚫zur	control-sfGFP	2	100 µM	377	0.184333	1.63304	2045.21
𝚫zur	control-sfGFP	2	100 µM	429	0.190333	1.68593	2253.94
𝚫zur	control-sfGFP	2	100 µM	443	0.209333	1.85341	2116.24
𝚫zur	control-sfGFP	3	100 µM	331	0.134333	1.19231	2464.02
𝚫zur	control-sfGFP	3	100 µM	343	0.140333	1.2452	2444.18
𝚫zur	control-sfGFP	3	100 µM	317	0.127333	1.13061	2489.53	2286.02	154.991
𝚫l31p	control-sfGFP	1	0 µM	374.333	0.110667	0.983693	3382.53
𝚫l31p	control-sfGFP	1	0 µM	386.333	0.112667	1.00132	3428.99
𝚫l31p	control-sfGFP	1	0 µM	377.333	0.111667	0.992508	3379.1
𝚫l31p	control-sfGFP	2	0 µM	425	0.133	1.18056	3195.49
𝚫l31p	control-sfGFP	2	0 µM	449	0.14	1.24226	3207.14
𝚫l31p	control-sfGFP	2	0 µM	398	0.132	1.17174	3015.15
𝚫l31p	control-sfGFP	3	0 µM	447.667	0.134	1.18937	3340.8
𝚫l31p	control-sfGFP	3	0 µM	479.667	0.138	1.22463	3475.85
𝚫l31p	control-sfGFP	3	0 µM	505.667	0.15	1.33041	3371.11	3310.68	144.485
𝚫l31p	control-sfGFP	1	100 µM	369.667	0.184667	1.63598	2001.81
𝚫l31p	control-sfGFP	1	100 µM	404.667	0.193667	1.71531	2089.5
𝚫l31p	control-sfGFP	1	100 µM	376.667	0.182667	1.61835	2062.04
𝚫l31p	control-sfGFP	2	100 µM	489	0.221333	1.95919	2209.34
𝚫l31p	control-sfGFP	2	100 µM	518	0.224333	1.98563	2309.06
𝚫l31p	control-sfGFP	2	100 µM	447	0.218333	1.93274	2047.33
𝚫l31p	control-sfGFP	3	100 µM	479	0.209333	1.85341	2288.22
𝚫l31p	control-sfGFP	3	100 µM	526	0.228333	2.02089	2303.65
𝚫l31p	control-sfGFP	3	100 µM	562	0.234333	2.07378	2398.29	2189.92	142.629
𝚫l31p𝚫zur	control-sfGFP	1	0 µM	282.333	0.0866667	0.772141	3257.69
𝚫l31p𝚫zur	control-sfGFP	1	0 µM	295.333	0.0896667	0.798585	3293.68
𝚫l31p𝚫zur	control-sfGFP	1	0 µM	370.333	0.0866667	0.772141	4273.08
𝚫l31p𝚫zur	control-sfGFP	2	0 µM	327	0.106	0.942558	3084.91
𝚫l31p𝚫zur	control-sfGFP	2	0 µM	336	0.108	0.960188	3111.11
𝚫l31p𝚫zur	control-sfGFP	2	0 µM	364	0.116	1.03071	3137.93
𝚫l31p𝚫zur	control-sfGFP	3	0 µM	372.667	0.109	0.969002	3418.96
𝚫l31p𝚫zur	control-sfGFP	3	0 µM	400.667	0.114	1.01308	3514.62
𝚫l31p𝚫zur	control-sfGFP	3	0 µM	405.667	0.113	1.00426	3589.97	3409.11	369.811
𝚫l31p𝚫zur	control-sfGFP	1	100 µM	282.667	0.115667	1.02777	2443.8
𝚫l31p𝚫zur	control-sfGFP	1	100 µM	287.667	0.124667	1.1071	2307.49
𝚫l31p𝚫zur	control-sfGFP	1	100 µM	358.667	0.106667	0.948435	3362.5
𝚫l31p𝚫zur	control-sfGFP	2	100 µM	306	0.141333	1.25401	2165.09
𝚫l31p𝚫zur	control-sfGFP	2	100 µM	329	0.147333	1.3069	2233.03
𝚫l31p𝚫zur	control-sfGFP	2	100 µM	367	0.160333	1.42149	2288.98
𝚫l31p𝚫zur	control-sfGFP	3	100 µM	354	0.150333	1.33334	2354.77
𝚫l31p𝚫zur	control-sfGFP	3	100 µM	407	0.189333	1.67712	2149.65
𝚫l31p𝚫zur	control-sfGFP	3	100 µM	387	0.171333	1.51845	2258.75	2396.01	373.63
𝚫l36p	control-sfGFP	1	0 µM	231.333	0.0736667	0.65755	3140.27
𝚫l36p	control-sfGFP	1	0 µM	219.333	0.0696667	0.622291	3148.33
𝚫l36p	control-sfGFP	1	0 µM	234.333	0.0746667	0.666364	3138.39
𝚫l36p	control-sfGFP	2	0 µM	239	0.081	0.722191	2950.62
𝚫l36p	control-sfGFP	2	0 µM	285	0.095	0.845596	3000
𝚫l36p	control-sfGFP	2	0 µM	250	0.091	0.810338	2747.25
𝚫l36p	control-sfGFP	3	0 µM	317.667	0.07	0.625229	4538.1
𝚫l36p	control-sfGFP	3	0 µM	243.667	0.08	0.713376	3045.83
𝚫l36p	control-sfGFP	3	0 µM	295.667	0.078	0.695747	3790.6	3277.71	550.673
𝚫l36p	control-sfGFP	1	100 µM	222.667	0.0926667	0.825029	2402.88
𝚫l36p	control-sfGFP	1	100 µM	229.667	0.0886667	0.78977	2590.23
𝚫l36p	control-sfGFP	1	100 µM	223.667	0.100667	0.895546	2221.85
𝚫l36p	control-sfGFP	2	100 µM	251	0.111333	0.98957	2254.49
𝚫l36p	control-sfGFP	2	100 µM	282	0.136333	1.20994	2068.46
𝚫l36p	control-sfGFP	2	100 µM	252	0.113333	1.0072	2223.53
𝚫l36p	control-sfGFP	3	100 µM	316	0.0803333	0.716314	3933.61
𝚫l36p	control-sfGFP	3	100 µM	225	0.0923333	0.822091	2436.82
𝚫l36p	control-sfGFP	3	100 µM	287	0.0933333	0.830905	3075	2578.54	586.538
𝚫l36p𝚫zur	control-sfGFP	1	0 µM	269.333	0.0826667	0.736882	3258.06
𝚫l36p𝚫zur	control-sfGFP	1	0 µM	290.333	0.0896667	0.798585	3237.92
𝚫l36p𝚫zur	control-sfGFP	1	0 µM	290.333	0.0946667	0.842658	3066.9
𝚫l36p𝚫zur	control-sfGFP	2	0 µM	322	0.101	0.898485	3188.12
𝚫l36p𝚫zur	control-sfGFP	2	0 µM	306	0.105	0.933743	2914.29
𝚫l36p𝚫zur	control-sfGFP	2	0 µM	328	0.104	0.924929	3153.85
𝚫l36p𝚫zur	control-sfGFP	3	0 µM	320.667	0.092	0.819152	3485.51
𝚫l36p𝚫zur	control-sfGFP	3	0 µM	342.667	0.088	0.783894	3893.94
𝚫l36p𝚫zur	control-sfGFP	3	0 µM	318.667	0.093	0.827967	3426.52	3291.68	283.981
𝚫l36p𝚫zur	control-sfGFP	1	100 µM	268.667	0.113667	1.01014	2363.64
𝚫l36p𝚫zur	control-sfGFP	1	100 µM	319.667	0.137667	1.22169	2322.03
𝚫l36p𝚫zur	control-sfGFP	1	100 µM	311.667	0.126667	1.12473	2460.53
𝚫l36p𝚫zur	control-sfGFP	2	100 µM	328	0.148333	1.31571	2211.24
𝚫l36p𝚫zur	control-sfGFP	2	100 µM	320	0.144333	1.28046	2217.09
𝚫l36p𝚫zur	control-sfGFP	2	100 µM	325	0.142333	1.26283	2283.37
𝚫l36p𝚫zur	control-sfGFP	3	100 µM	285	0.111333	0.98957	2559.88
𝚫l36p𝚫zur	control-sfGFP	3	100 µM	314	0.111333	0.98957	2820.36
𝚫l36p𝚫zur	control-sfGFP	3	100 µM	289	0.113333	1.0072	2550	2420.9	198.301

## Sheet: Fig 3A
Strain	Plasmid	Subculture time (hr)	Probe	Replicate	Cq	𝚫Cq (sfGFP-16S)	𝚫𝚫Cq (To WT with control-sfGFP)	Relative quantification (RQ) (2^𝚫𝚫Cq)	Average RQ of both replicates	Standard Deviation RQ of both replicates
WT	L31-sfGFP	2	sfGFP	1	18.0657	-3.01764	-1.95859	3.88683
WT	L31-sfGFP	2	sfGFP	1	18.1188	-2.96448	-1.90543	3.74621
WT	L31-sfGFP	2	sfGFP	1	18.0517	-3.03157	-1.97252	3.92452
𝚫zur	L31-sfGFP	2	sfGFP	1	18.6933	-1.71804	-0.658988	1.57897
𝚫zur	L31-sfGFP	2	sfGFP	1	19.0031	-1.40824	-0.349189	1.27384
𝚫zur	L31-sfGFP	2	sfGFP	1	18.7207	-1.69065	-0.6316	1.54928
WT	Control-sfGFP	2	sfGFP	1	19.5046	-1.08806	-0.0290059	1.02031
WT	Control-sfGFP	2	sfGFP	1	19.5411	-1.05155	0.00749783	0.994816
WT	Control-sfGFP	2	sfGFP	1	19.5551	-1.03754	0.021508	0.985202
𝚫zur	Control-sfGFP	2	sfGFP	1	20.4419	-1.54051	-0.481462	1.39616
𝚫zur	Control-sfGFP	2	sfGFP	1	20.4408	-1.5416	-0.48255	1.39721
𝚫zur	Control-sfGFP	2	sfGFP	1	20.5689	-1.41352	-0.354465	1.27851
WT	L31-sfGFP	2	16S	1	21.1198
WT	L31-sfGFP	2	16S	1	21.106
WT	L31-sfGFP	2	16S	1	21.0241
𝚫zur	L31-sfGFP	2	16S	1	20.5732
𝚫zur	L31-sfGFP	2	16S	1	20.3427
𝚫zur	L31-sfGFP	2	16S	1	20.3183
WT	Control-sfGFP	2	16S	1	20.537
WT	Control-sfGFP	2	16S	1	20.6472
WT	Control-sfGFP	2	16S	1	20.5938
𝚫zur	Control-sfGFP	2	16S	1	21.6202
𝚫zur	Control-sfGFP	2	16S	1	21.6454
𝚫zur	Control-sfGFP	2	16S	1	22.6816
WT	L31-sfGFP	2	GFP	2	17.292	-1.79814	-0.858516	1.81317
WT	L31-sfGFP	2	GFP	2	17.2825	-1.80763	-0.868007	1.82514
WT	L31-sfGFP	2	GFP	2	17.1479	-1.94227	-1.00265	2.00368	2.86659	1.08377
𝚫zur	L31-sfGFP	2	GFP	2	18.6419	-1.09921	-0.159587	1.11697
𝚫zur	L31-sfGFP	2	GFP	2	18.5738	-1.16736	-0.227739	1.171
𝚫zur	L31-sfGFP	2	GFP	2	18.6119	-1.12922	-0.189601	1.14045	1.30509	0.207892
WT	Control-sfGFP	2	GFP	2	20.1599	-0.954933	-0.0153113	1.01067
WT	Control-sfGFP	2	GFP	2	20.1761	-0.938736	0.000885059	0.999387
WT	Control-sfGFP	2	GFP	2	20.1896	-0.925195	0.0144262	0.99005	1.00007	0.013202
𝚫zur	Control-sfGFP	2	GFP	2	19.5214	-1.1787	-0.239083	1.18024
𝚫zur	Control-sfGFP	2	GFP	2	19.4833	-1.21681	-0.277193	1.21183
𝚫zur	Control-sfGFP	2	GFP	2	19.5156	-1.18451	-0.244886	1.185	1.27483	0.100693
WT	L31-sfGFP	2	16S	2	19.1866
WT	L31-sfGFP	2	16S	2	19.0947
WT	L31-sfGFP	2	16S	2	18.9892
𝚫zur	L31-sfGFP	2	16S	2	19.8445
𝚫zur	L31-sfGFP	2	16S	2	19.7259
𝚫zur	L31-sfGFP	2	16S	2	19.653
WT	Control-sfGFP	2	16S	2	21.0951
WT	Control-sfGFP	2	16S	2	21.0819
WT	Control-sfGFP	2	16S	2	21.1674
𝚫zur	Control-sfGFP	2	16S	2	20.6783
𝚫zur	Control-sfGFP	2	16S	2	20.6394
𝚫zur	Control-sfGFP	2	16S	2	20.7826

## Sheet: Fig 4A, S3G-H
Strain	Plasmid	Subculture time (hr)	Replicate	Fluorescence (blank-subtracted)	OD600 (blank-subtracted, not calibrated to curve)	OD600 (blank-subtracted, calibrated to curve)	Fluorescence/OD600 (Both blank-subtracted, OD600 not calibrated to curve)	Average Fluorescence/OD600	Standard Deviation Fluorescence/OD600
WT	L31-sfGFP	6	1	2715	0.524	4.6271	5181.3
WT	L31-sfGFP	6	1	3382	0.506	4.46844	6683.79
WT	L31-sfGFP	6	1	2989	0.574	5.06784	5207.32
WT	L31-sfGFP	6	2	2778.67	0.569333	5.0267	4880.56
WT	L31-sfGFP	6	2	2834.67	0.566333	5.00026	5005.3
WT	L31-sfGFP	6	2	2740.67	0.561333	4.95618	4882.42
WT	L31-sfGFP	6	3	2654.67	0.516333	4.55952	5141.38
WT	L31-sfGFP	6	3	2886.67	0.519333	4.58597	5558.41
WT	L31-sfGFP	6	3	2735.67	0.521333	4.6036	5247.44	5309.77	555.49
𝚫zur	L31-sfGFP	6	1	731	0.556	4.90917	1314.75
𝚫zur	L31-sfGFP	6	1	726	0.554	4.89154	1310.47
𝚫zur	L31-sfGFP	6	1	750	0.562	4.96206	1334.52
𝚫zur	L31-sfGFP	6	2	660.667	0.539333	4.76226	1224.97
𝚫zur	L31-sfGFP	6	2	659.667	0.544333	4.80634	1211.88
𝚫zur	L31-sfGFP	6	2	784.667	0.538333	4.75345	1457.59
𝚫zur	L31-sfGFP	6	3	674.667	0.543333	4.79752	1241.72
𝚫zur	L31-sfGFP	6	3	706.667	0.552333	4.87685	1279.42
𝚫zur	L31-sfGFP	6	3	691.667	0.536333	4.73582	1289.62	1296.1	73.7716
𝚫l31p	L31-sfGFP	6	1	2580	0.57	5.03258	4526.32
𝚫l31p	L31-sfGFP	6	1	2721	0.603	5.32346	4512.44
𝚫l31p	L31-sfGFP	6	1	2716	0.585	5.1648	4642.74
𝚫l31p	L31-sfGFP	6	2	2788.67	0.626333	5.52914	4452.37
𝚫l31p	L31-sfGFP	6	2	2750.67	0.618333	5.45862	4448.52
𝚫l31p	L31-sfGFP	6	2	2652.67	0.597333	5.27351	4440.85
𝚫l31p	L31-sfGFP	6	3	2509.67	0.555333	4.9033	4519.21
𝚫l31p	L31-sfGFP	6	3	2784.67	0.585333	5.16774	4757.4
𝚫l31p	L31-sfGFP	6	3	2822.67	0.543333	4.79752	5195.09	4610.55	242.237
𝚫l31p𝚫zur	L31-sfGFP	6	1	3081	0.582	5.13836	5293.81
𝚫l31p𝚫zur	L31-sfGFP	6	1	3132	0.575	5.07665	5446.96
𝚫l31p𝚫zur	L31-sfGFP	6	1	3039	0.572	5.05021	5312.94
𝚫l31p𝚫zur	L31-sfGFP	6	2	3058.67	0.590333	5.21181	5181.25
𝚫l31p𝚫zur	L31-sfGFP	6	2	2983.67	0.571333	5.04433	5222.29
𝚫l31p𝚫zur	L31-sfGFP	6	2	3111.67	0.590333	5.21181	5271.03
𝚫l31p𝚫zur	L31-sfGFP	6	3	3044.67	0.575333	5.07959	5292
𝚫l31p𝚫zur	L31-sfGFP	6	3	3015.67	0.559333	4.93856	5391.54
𝚫l31p𝚫zur	L31-sfGFP	6	3	3102.67	0.571333	5.04433	5430.57	5315.82	90.8433
𝚫l36p	L31-sfGFP	6	1	2897	0.564	4.97969	5136.52
𝚫l36p	L31-sfGFP	6	1	2730	0.5	4.41555	5460
𝚫l36p	L31-sfGFP	6	1	2844	0.534	4.71525	5325.84
𝚫l36p	L31-sfGFP	6	2	2906.67	0.587333	5.18537	4948.92
𝚫l36p	L31-sfGFP	6	2	2889.67	0.581333	5.13248	4970.76
𝚫l36p	L31-sfGFP	6	2	2832.67	0.573333	5.06196	4940.7
𝚫l36p	L31-sfGFP	6	3	2558.67	0.523333	4.62123	4889.17
𝚫l36p	L31-sfGFP	6	3	2549.67	0.459333	4.05709	5550.8
𝚫l36p	L31-sfGFP	6	3	2531.67	0.495333	4.37441	5111.04	5148.19	243.344
𝚫l36p𝚫zur	L31-sfGFP	6	1	1476	0.538	4.75051	2743.49
𝚫l36p𝚫zur	L31-sfGFP	6	1	1533	0.544	4.8034	2818.01
𝚫l36p𝚫zur	L31-sfGFP	6	1	1524	0.528	4.66236	2886.36
𝚫l36p𝚫zur	L31-sfGFP	6	2	1381.67	0.550333	4.85922	2510.6
𝚫l36p𝚫zur	L31-sfGFP	6	2	1433.67	0.546333	4.82396	2624.16
𝚫l36p𝚫zur	L31-sfGFP	6	2	1406.67	0.536333	4.73582	2622.75
𝚫l36p𝚫zur	L31-sfGFP	6	3	1307.67	0.516333	4.55952	2532.6
𝚫l36p𝚫zur	L31-sfGFP	6	3	1443.67	0.545333	4.81515	2647.31
𝚫l36p𝚫zur	L31-sfGFP	6	3	1405.67	0.531333	4.69174	2645.55	2670.09	124.427

## Sheet: Fig 4B, S3I-J
Strain	Plasmid	Subculture time (hr)	Replicate	Fluorescence (blank-subtracted)	OD600 (blank-subtracted, not calibrated to curve)	OD600 (blank-subtracted, calibrated to curve)	Fluorescence/OD600 (Both blank-subtracted, OD600 not calibrated to curve)	Average Fluorescence/OD600	Standard Deviation Fluorescence/OD600
WT	Control-sfGFP	6	1	3289	0.55	4.85628	5980
WT	Control-sfGFP	6	1	3733	0.637	5.62316	5860.28
WT	Control-sfGFP	6	1	3153	0.576	5.08547	5473.96
WT	Control-sfGFP	6	2	3354.67	0.573333	5.06196	5851.16
WT	Control-sfGFP	6	2	4207.67	0.575333	5.07959	7313.44
WT	Control-sfGFP	6	2	3382.67	0.559333	4.93856	6047.68
WT	Control-sfGFP	6	3	2975.67	0.581333	5.13248	5118.69
WT	Control-sfGFP	6	3	2871.67	0.576333	5.08841	4982.65
WT	Control-sfGFP	6	3	2911.67	0.568333	5.01789	5123.17	5750.11	712.807
𝚫zur	Control-sfGFP	6	1	3389	0.574	5.06784	5904.18
𝚫zur	Control-sfGFP	6	1	3183	0.547	4.82984	5819.01
𝚫zur	Control-sfGFP	6	1	3453	0.551	4.8651	6266.79
𝚫zur	Control-sfGFP	6	2	3343.67	0.554333	4.89448	6031.87
𝚫zur	Control-sfGFP	6	2	3345.67	0.551333	4.86804	6068.32
𝚫zur	Control-sfGFP	6	2	3420.67	0.541333	4.77989	6318.97
𝚫zur	Control-sfGFP	6	3	3206.67	0.566333	5.00026	5662.15
𝚫zur	Control-sfGFP	6	3	3208.67	0.559333	4.93856	5736.59
𝚫zur	Control-sfGFP	6	3	3025.67	0.548333	4.84159	5517.93	5925.09	270.635
𝚫l31p	Control-sfGFP	6	1	2852	0.564	4.97969	5056.74
𝚫l31p	Control-sfGFP	6	1	3015	0.637	5.62316	4733.12
𝚫l31p	Control-sfGFP	6	1	3880	0.57	5.03258	6807.02
𝚫l31p	Control-sfGFP	6	2	3015.67	0.593333	5.23826	5082.58
𝚫l31p	Control-sfGFP	6	2	2938.67	0.585333	5.16774	5020.5
𝚫l31p	Control-sfGFP	6	2	2932.67	0.584333	5.15892	5018.82
𝚫l31p	Control-sfGFP	6	3	2710.67	0.561333	4.95618	4828.98
𝚫l31p	Control-sfGFP	6	3	2714.67	0.585333	5.16774	4637.81
𝚫l31p	Control-sfGFP	6	3	2634.67	0.582333	5.14129	4524.33	5078.88	678.053
𝚫l31p𝚫zur	Control-sfGFP	6	1	3278	0.564	4.97969	5812.06
𝚫l31p𝚫zur	Control-sfGFP	6	1	3193	0.562	4.96206	5681.49
𝚫l31p𝚫zur	Control-sfGFP	6	1	3382	0.566	4.99732	5975.27
𝚫l31p𝚫zur	Control-sfGFP	6	2	3536.67	0.594333	5.24707	5950.64
𝚫l31p𝚫zur	Control-sfGFP	6	2	3436.67	0.588333	5.19418	5841.36
𝚫l31p𝚫zur	Control-sfGFP	6	2	4477.67	0.601333	5.30877	7446.23
𝚫l31p𝚫zur	Control-sfGFP	6	3	3159.67	0.579333	5.11485	5453.97
𝚫l31p𝚫zur	Control-sfGFP	6	3	3140.67	0.568333	5.01789	5526.1
𝚫l31p𝚫zur	Control-sfGFP	6	3	2837.67	0.546333	4.82396	5194.02	5875.68	641.269
𝚫l36p	Control-sfGFP	6	1	3446	0.575	5.07665	5993.04
𝚫l36p	Control-sfGFP	6	1	3349	0.57	5.03258	5875.44
𝚫l36p	Control-sfGFP	6	1	3513	0.576	5.08547	6098.96
𝚫l36p	Control-sfGFP	6	2	4082.67	0.554333	4.89448	7365
𝚫l36p	Control-sfGFP	6	2	3552.67	0.558333	4.92974	6362.99
𝚫l36p	Control-sfGFP	6	2	3348.67	0.560333	4.94737	5976.2
𝚫l36p	Control-sfGFP	6	3	2763.67	0.550333	4.85922	5021.8
𝚫l36p	Control-sfGFP	6	3	2775.67	0.553333	4.88567	5016.27
𝚫l36p	Control-sfGFP	6	3	3051.67	0.557333	4.92093	5475.48	5909.46	719.971
𝚫l36p𝚫zur	Control-sfGFP	6	1	4528	0.608	5.36754	7447.37
𝚫l36p𝚫zur	Control-sfGFP	6	1	3298	0.576	5.08547	5725.69
𝚫l36p𝚫zur	Control-sfGFP	6	1	3414	0.562	4.96206	6074.73
𝚫l36p𝚫zur	Control-sfGFP	6	2	3411.67	0.550333	4.85922	6199.27
𝚫l36p𝚫zur	Control-sfGFP	6	2	3359.67	0.551333	4.86804	6093.71
𝚫l36p𝚫zur	Control-sfGFP	6	2	4198.67	0.558333	4.92974	7520
𝚫l36p𝚫zur	Control-sfGFP	6	3	3126.67	0.552333	4.87685	5660.83
𝚫l36p𝚫zur	Control-sfGFP	6	3	3141.67	0.555333	4.9033	5657.26
𝚫l36p𝚫zur	Control-sfGFP	6	3	3160.67	0.553333	4.88567	5712.05	6232.33	738.6

## Sheet: Fig 6B, S6G-H
Strain	Plasmid	Subculture time (hr)	Replicate	Fluorescence (blank-subtracted)	OD600 (blank-subtracted, not calibrated to curve)	OD600 (blank-subtracted, calibrated to curve)	Fluorescence/OD600 (Both blank-subtracted, OD600 not calibrated to curve)	Average Fluorescence/OD600	Standard Deviation Fluorescence/OD600
WT	Control-sfGFP	6	1	3769.67	0.650667	5.79299	5793.55
WT	Control-sfGFP	6	1	4843.67	0.638667	5.68591	7584.03
WT	Control-sfGFP	6	1	3785.67	0.618667	5.50745	6119.07
WT	Control-sfGFP	6	2	3744	0.561	4.99287	6673.8
WT	Control-sfGFP	6	2	3543	0.551	4.90364	6430.13
WT	Control-sfGFP	6	2	3531	0.561	4.99287	6294.12
WT	Control-sfGFP	6	3	3392.33	0.587	5.22488	5779.1
WT	Control-sfGFP	6	3	3469.33	0.583	5.18918	5950.83
WT	Control-sfGFP	6	3	3567.33	0.581	5.17134	6139.99	6307.18	560.474
𝚫zur	Control-sfGFP	6	1	3972.67	0.616667	5.4896	6442.16
𝚫zur	Control-sfGFP	6	1	4125.67	0.609667	5.42714	6767.09
𝚫zur	Control-sfGFP	6	1	4055.67	0.595667	5.30221	6808.62
𝚫zur	Control-sfGFP	6	2	3829	0.585	5.20703	6545.3
𝚫zur	Control-sfGFP	6	2	4614	0.584	5.19811	7900.68
𝚫zur	Control-sfGFP	6	2	3776	0.552	4.91256	6840.58
𝚫zur	Control-sfGFP	6	3	3963.33	0.578	5.14457	6856.98
𝚫zur	Control-sfGFP	6	3	4629.33	0.58	5.16241	7981.61
𝚫zur	Control-sfGFP	6	3	4628.33	0.585	5.20703	7911.68	7117.19	626.202
WT	L31-sfGFP	6	1	3049.67	0.633667	5.6413	4812.73
WT	L31-sfGFP	6	1	3044.67	0.622667	5.54314	4889.72
WT	L31-sfGFP	6	1	2923.67	0.604667	5.38252	4835.17
WT	L31-sfGFP	6	2	3018	0.529	4.70733	5705.1
WT	L31-sfGFP	6	2	2751	0.559	4.97502	4921.29
WT	L31-sfGFP	6	2	2724	0.558	4.9661	4881.72
WT	L31-sfGFP	6	3	2590.33	0.571	5.0821	4536.49
WT	L31-sfGFP	6	3	2669.33	0.583	5.18918	4578.62
WT	L31-sfGFP	6	3	2678.33	0.581	5.17134	4609.87	4863.41	347.934
𝚫zur	L31-sfGFP	6	1	759.667	0.573667	5.1059	1324.23
𝚫zur	L31-sfGFP	6	1	767.667	0.595667	5.30221	1288.75
𝚫zur	L31-sfGFP	6	1	757.667	0.589667	5.24867	1284.91
𝚫zur	L31-sfGFP	6	2	674	0.548	4.87687	1229.93
𝚫zur	L31-sfGFP	6	2	675	0.531	4.72517	1271.19
𝚫zur	L31-sfGFP	6	2	723	0.54	4.80548	1338.89
𝚫zur	L31-sfGFP	6	3	719.333	0.572	5.09103	1257.58
𝚫zur	L31-sfGFP	6	3	731.333	0.567	5.04641	1289.83
𝚫zur	L31-sfGFP	6	3	699.333	0.558	4.9661	1253.29	1282.06	34.2502
WT	Promoter substitute L31-sfGFP	6	1	1987.67	0.618667	5.50745	3212.82
WT	Promoter substitute L31-sfGFP	6	1	1994.67	0.633667	5.6413	3147.82
WT	Promoter substitute L31-sfGFP	6	1	1971.67	0.625667	5.56991	3151.31
WT	Promoter substitute L31-sfGFP	6	2	1710	0.556	4.94825	3075.54
WT	Promoter substitute L31-sfGFP	6	2	1679	0.545	4.8501	3080.73
WT	Promoter substitute L31-sfGFP	6	2	1711	0.536	4.76979	3192.16
WT	Promoter substitute L31-sfGFP	6	3	1734.33	0.57	5.07318	3042.69
WT	Promoter substitute L31-sfGFP	6	3	1801.33	0.582	5.18026	3095.07
WT	Promoter substitute L31-sfGFP	6	3	1781.33	0.563	5.01072	3164	3129.13	57.9662
𝚫zur	Promoter substitute L31-sfGFP	6	1	649.667	0.610667	5.43606	1063.86
𝚫zur	Promoter substitute L31-sfGFP	6	1	492.667	0.606667	5.40037	812.088
𝚫zur	Promoter substitute L31-sfGFP	6	1	474.667	0.593667	5.28437	799.551
𝚫zur	Promoter substitute L31-sfGFP	6	2	409	0.536	4.76979	763.06
𝚫zur	Promoter substitute L31-sfGFP	6	2	429	0.538	4.78764	797.398
𝚫zur	Promoter substitute L31-sfGFP	6	2	433	0.542	4.82333	798.893
𝚫zur	Promoter substitute L31-sfGFP	6	3	449.333	0.577	5.13564	778.741
𝚫zur	Promoter substitute L31-sfGFP	6	3	439.333	0.558	4.9661	787.336
𝚫zur	Promoter substitute L31-sfGFP	6	3	458.333	0.558	4.9661	821.386	824.702	91.3247
WT	5'UTR substitute L31-sfGFP	6	1	6608.67	0.659667	5.8733	10018.2
WT	5'UTR substitute L31-sfGFP	6	1	6686.67	0.670667	5.97146	9970.18
WT	5'UTR substitute L31-sfGFP	6	1	6283.67	0.663667	5.909	9468.11
WT	5'UTR substitute L31-sfGFP	6	2	6266	0.635	5.6532	9867.72
WT	5'UTR substitute L31-sfGFP	6	2	6141	0.624	5.55504	9841.35
WT	5'UTR substitute L31-sfGFP	6	2	6144	0.611	5.43904	10055.6
WT	5'UTR substitute L31-sfGFP	6	3	5979.33	0.644	5.73351	9284.68
WT	5'UTR substitute L31-sfGFP	6	3	5992.33	0.658	5.85843	9106.89
WT	5'UTR substitute L31-sfGFP	6	3	5821.33	0.632	5.62643	9210.97	9647.08	377.628
𝚫zur	5'UTR substitute L31-sfGFP	6	1	6508.67	0.651667	5.80192	9987.72
𝚫zur	5'UTR substitute L31-sfGFP	6	1	6352.67	0.634667	5.65022	10009.5
𝚫zur	5'UTR substitute L31-sfGFP	6	1	6484.67	0.650667	5.79299	9966.19
𝚫zur	5'UTR substitute L31-sfGFP	6	2	6446	0.604	5.37657	10672.2
𝚫zur	5'UTR substitute L31-sfGFP	6	2	6373	0.585	5.20703	10894
𝚫zur	5'UTR substitute L31-sfGFP	6	2	6308	0.588	5.2338	10727.9
𝚫zur	5'UTR substitute L31-sfGFP	6	3	5993.33	0.629	5.59966	9528.35
𝚫zur	5'UTR substitute L31-sfGFP	6	3	6009.33	0.607	5.40334	9900.05
𝚫zur	5'UTR substitute L31-sfGFP	6	3	5897.33	0.603	5.36765	9779.99	10162.9	477.547

## Sheet: Fig 6D, S6I-J
Strain	Plasmid	Subculture time (hr)	Replicate	Fluorescence (blank-subtracted)	OD600 (blank-subtracted, not calibrated to curve)	OD600 (blank-subtracted, calibrated to curve)	Fluorescence/OD600 (Both blank-subtracted, OD600 not calibrated to curve)	Average Fluorescence/OD600	Standard Deviation Fluorescence/OD600
WT	L31-sfGFP	6	1	3049.67	0.633667	5.6413	4812.73
WT	L31-sfGFP	6	1	3044.67	0.622667	5.54314	4889.72
WT	L31-sfGFP	6	1	2923.67	0.604667	5.38252	4835.17
WT	L31-sfGFP	6	2	3018	0.529	4.70733	5705.1
WT	L31-sfGFP	6	2	2751	0.559	4.97502	4921.29
WT	L31-sfGFP	6	2	2724	0.558	4.9661	4881.72
WT	L31-sfGFP	6	3	2590.33	0.571	5.0821	4536.49
WT	L31-sfGFP	6	3	2669.33	0.583	5.18918	4578.62
WT	L31-sfGFP	6	3	2678.33	0.581	5.17134	4609.87	4863.41	347.934
𝚫zur	L31-sfGFP	6	1	759.667	0.573667	5.1059	1324.23
𝚫zur	L31-sfGFP	6	1	767.667	0.595667	5.30221	1288.75
𝚫zur	L31-sfGFP	6	1	757.667	0.589667	5.24867	1284.91
𝚫zur	L31-sfGFP	6	2	674	0.548	4.87687	1229.93
𝚫zur	L31-sfGFP	6	2	675	0.531	4.72517	1271.19
𝚫zur	L31-sfGFP	6	2	723	0.54	4.80548	1338.89
𝚫zur	L31-sfGFP	6	3	719.333	0.572	5.09103	1257.58
𝚫zur	L31-sfGFP	6	3	731.333	0.567	5.04641	1289.83
𝚫zur	L31-sfGFP	6	3	699.333	0.558	4.9661	1253.29	1282.06	34.2502
WT	𝚫1-31 L31-sfGFP	6	1	4655.67	0.671667	5.98038	6931.51
WT	𝚫1-31 L31-sfGFP	6	1	4571.67	0.664667	5.91792	6878.13
WT	𝚫1-31 L31-sfGFP	6	1	4472.67	0.651667	5.80192	6863.43
WT	𝚫1-31 L31-sfGFP	6	2	4116	0.569	5.06426	7233.74
WT	𝚫1-31 L31-sfGFP	6	2	3913	0.555	4.93933	7050.45
WT	𝚫1-31 L31-sfGFP	6	2	3902	0.541	4.81441	7212.57
WT	𝚫1-31 L31-sfGFP	6	3	3930.33	0.609	5.42119	6453.75
WT	𝚫1-31 L31-sfGFP	6	3	3968.33	0.62	5.51935	6400.54
WT	𝚫1-31 L31-sfGFP	6	3	3902.33	0.601	5.3498	6493.07	6835.24	318.391
𝚫zur	𝚫1-31 L31-sfGFP	6	1	1722.67	0.615667	5.48068	2798.05
𝚫zur	𝚫1-31 L31-sfGFP	6	1	1737.67	0.628667	5.59668	2764.05
𝚫zur	𝚫1-31 L31-sfGFP	6	1	1772.67	0.641667	5.71268	2762.6
𝚫zur	𝚫1-31 L31-sfGFP	6	2	2087	0.541	4.81441	3857.67
𝚫zur	𝚫1-31 L31-sfGFP	6	2	1554	0.53	4.71625	2932.08
𝚫zur	𝚫1-31 L31-sfGFP	6	2	1565	0.54	4.80548	2898.15
𝚫zur	𝚫1-31 L31-sfGFP	6	3	1546.33	0.587	5.22488	2634.3
𝚫zur	𝚫1-31 L31-sfGFP	6	3	1550.33	0.575	5.1178	2696.23
𝚫zur	𝚫1-31 L31-sfGFP	6	3	1470.33	0.557	4.95718	2639.74	2886.98	378.195
WT	𝚫35-46 L31-sfGFP	6	1	177.667	0.642667	5.72161	276.452
WT	𝚫35-46 L31-sfGFP	6	1	170.667	0.624667	5.56099	273.212
WT	𝚫35-46 L31-sfGFP	6	1	177.667	0.623667	5.55206	284.874
WT	𝚫35-46 L31-sfGFP	6	2	155	0.554	4.93041	279.783
WT	𝚫35-46 L31-sfGFP	6	2	161	0.55	4.89472	292.727
WT	𝚫35-46 L31-sfGFP	6	2	169	0.551	4.90364	306.715
WT	𝚫35-46 L31-sfGFP	6	3	160.333	0.574	5.10887	279.326
WT	𝚫35-46 L31-sfGFP	6	3	155.333	0.564	5.01964	275.414
WT	𝚫35-46 L31-sfGFP	6	3	159.333	0.575	5.1178	277.101	282.845	10.6957
𝚫zur	𝚫35-46 L31-sfGFP	6	1	69.6667	0.615667	5.48068	113.156
𝚫zur	𝚫35-46 L31-sfGFP	6	1	85.6667	0.623667	5.55206	137.36
𝚫zur	𝚫35-46 L31-sfGFP	6	1	73.6667	0.582667	5.18621	126.43
𝚫zur	𝚫35-46 L31-sfGFP	6	2	61	0.542	4.82333	112.546
𝚫zur	𝚫35-46 L31-sfGFP	6	2	57	0.534	4.75194	106.742
𝚫zur	𝚫35-46 L31-sfGFP	6	2	63	0.535	4.76087	117.757
𝚫zur	𝚫35-46 L31-sfGFP	6	3	63.3333	0.583	5.18918	108.634
𝚫zur	𝚫35-46 L31-sfGFP	6	3	63.3333	0.565	5.02856	112.094
𝚫zur	𝚫35-46 L31-sfGFP	6	3	65.3333	0.56	4.98395	116.667	116.821	9.60305
WT	𝚫47-54 𝚫76-86 L31-sfGFP	6	1	8294.67	0.665667	5.92684	12460.7
WT	𝚫47-54 𝚫76-86 L31-sfGFP	6	1	8286.67	0.682667	6.07854	12138.7
WT	𝚫47-54 𝚫76-86 L31-sfGFP	6	1	8010.67	0.664667	5.91792	12052.2
WT	𝚫47-54 𝚫76-86 L31-sfGFP	6	2	7464	0.602	5.35873	12398.7
WT	𝚫47-54 𝚫76-86 L31-sfGFP	6	2	7625	0.609	5.42119	12520.5
WT	𝚫47-54 𝚫76-86 L31-sfGFP	6	2	7382	0.599	5.33196	12323.9
WT	𝚫47-54 𝚫76-86 L31-sfGFP	6	3	6851.33	0.603	5.36765	11362.1
WT	𝚫47-54 𝚫76-86 L31-sfGFP	6	3	6820.33	0.607	5.40334	11236.1
WT	𝚫47-54 𝚫76-86 L31-sfGFP	6	3	6927.33	0.623	5.54612	11119.3	11956.9	561.058
𝚫zur	𝚫47-54 𝚫76-86 L31-sfGFP	6	1	7153.67	0.597667	5.32006	11969.3
𝚫zur	𝚫47-54 𝚫76-86 L31-sfGFP	6	1	8058.67	0.544667	4.84712	14795.6
𝚫zur	𝚫47-54 𝚫76-86 L31-sfGFP	6	1	7773.67	0.657667	5.85546	11820.1
𝚫zur	𝚫47-54 𝚫76-86 L31-sfGFP	6	2	7660	0.607	5.40334	12619.4
𝚫zur	𝚫47-54 𝚫76-86 L31-sfGFP	6	2	7445	0.596	5.30519	12491.6
𝚫zur	𝚫47-54 𝚫76-86 L31-sfGFP	6	2	7432	0.598	5.32303	12428.1
𝚫zur	𝚫47-54 𝚫76-86 L31-sfGFP	6	3	6967.33	0.609	5.42119	11440.6
𝚫zur	𝚫47-54 𝚫76-86 L31-sfGFP	6	3	6928.33	0.591	5.26057	11723.1
𝚫zur	𝚫47-54 𝚫76-86 L31-sfGFP	6	3	6688.33	0.565	5.02856	11837.8	12347.3	999.235
WT	Mut 47-51, 80-84	6	1	6074.67	0.646667	5.7573	9393.81
WT	Mut 47-51, 80-84	6	1	6313.67	0.646667	5.7573	9763.4
WT	Mut 47-51, 80-84	6	1	6016.67	0.618667	5.50745	9725.22
WT	Mut 47-51, 80-84	6	2	5527	0.563	5.01072	9817.05
WT	Mut 47-51, 80-84	6	2	5642	0.584	5.19811	9660.96
WT	Mut 47-51, 80-84	6	2	5731	0.567	5.04641	10107.6
WT	Mut 47-51, 80-84	6	3	5331.33	0.573	5.09995	9304.25
WT	Mut 47-51, 80-84	6	3	5329.33	0.59	5.25165	9032.77
WT	Mut 47-51, 80-84	6	3	5486.33	0.601	5.3498	9128.67	9548.19	353.654
𝚫zur	Mut 47-51, 80-84	6	1	2761.67	0.585667	5.21298	4715.42
𝚫zur	Mut 47-51, 80-84	6	1	2734.67	0.591667	5.26652	4621.97
𝚫zur	Mut 47-51, 80-84	6	1	2646.67	0.565667	5.03451	4678.85
𝚫zur	Mut 47-51, 80-84	6	2	2363	0.525	4.67163	4500.95
𝚫zur	Mut 47-51, 80-84	6	2	2434	0.534	4.75194	4558.05
𝚫zur	Mut 47-51, 80-84	6	2	2419	0.522	4.64486	4634.1
𝚫zur	Mut 47-51, 80-84	6	3	2417.33	0.585	5.20703	4132.19
𝚫zur	Mut 47-51, 80-84	6	3	2437.33	0.564	5.01964	4321.51
𝚫zur	Mut 47-51, 80-84	6	3	2368.33	0.557	4.95718	4251.94	4490.56	206.909
WT	Mut 56-61, 68-73	6	1	4153.67	0.628667	5.59668	6607.1
WT	Mut 56-61, 68-73	6	1	4186.67	0.649667	5.78407	6444.33
WT	Mut 56-61, 68-73	6	1	4140.67	0.649667	5.78407	6373.52
WT	Mut 56-61, 68-73	6	2	3371	0.542	4.82333	6219.56
WT	Mut 56-61, 68-73	6	2	3543	0.559	4.97502	6338.1
WT	Mut 56-61, 68-73	6	2	3470	0.54	4.80548	6425.93
WT	Mut 56-61, 68-73	6	3	3722.33	0.607	5.40334	6132.34
WT	Mut 56-61, 68-73	6	3	3615.33	0.608	5.41227	5946.27
WT	Mut 56-61, 68-73	6	3	3490.33	0.602	5.35873	5797.9	6253.9	257.522
𝚫zur	Mut 56-61, 68-73	6	1	1199.67	0.610667	5.43606	1964.52
𝚫zur	Mut 56-61, 68-73	6	1	1229.67	0.614667	5.47176	2000.54
𝚫zur	Mut 56-61, 68-73	6	1	1239.67	0.620667	5.52529	1997.31
𝚫zur	Mut 56-61, 68-73	6	2	990	0.524	4.66271	1889.31
𝚫zur	Mut 56-61, 68-73	6	2	986	0.523	4.65379	1885.28
𝚫zur	Mut 56-61, 68-73	6	2	967	0.516	4.59132	1874.03
𝚫zur	Mut 56-61, 68-73	6	3	1176.33	0.574	5.10887	2049.36
𝚫zur	Mut 56-61, 68-73	6	3	1205.33	0.578	5.14457	2085.35
𝚫zur	Mut 56-61, 68-73	6	3	1185.33	0.569	5.06426	2083.19	1980.99	83.6183

## Sheet: Fig 6E-F, S6 
Strain	Plasmid	Subculture time (hr)	Replicate	Fluorescence (blank-subtracted)	OD600 (blank-subtracted, not calibrated to curve)	OD600 (blank-subtracted, calibrated to curve)	Fluorescence/OD600 (Both blank-subtracted, OD600 not calibrated to curve)	Average Fluorescence/OD600	Standard Deviation Fluorescence/OD600
WT	L31-sfGFP	6	1	3049.67	0.633667	5.6413	4812.73
WT	L31-sfGFP	6	1	3044.67	0.622667	5.54314	4889.72
WT	L31-sfGFP	6	1	2923.67	0.604667	5.38252	4835.17
WT	L31-sfGFP	6	2	3018	0.529	4.70733	5705.1
WT	L31-sfGFP	6	2	2751	0.559	4.97502	4921.29
WT	L31-sfGFP	6	2	2724	0.558	4.9661	4881.72
WT	L31-sfGFP	6	3	2590.33	0.571	5.0821	4536.49
WT	L31-sfGFP	6	3	2669.33	0.583	5.18918	4578.62
WT	L31-sfGFP	6	3	2678.33	0.581	5.17134	4609.87	4863.41	347.934
𝚫zur	L31-sfGFP	6	1	759.667	0.573667	5.1059	1324.23
𝚫zur	L31-sfGFP	6	1	767.667	0.595667	5.30221	1288.75
𝚫zur	L31-sfGFP	6	1	757.667	0.589667	5.24867	1284.91
𝚫zur	L31-sfGFP	6	2	674	0.548	4.87687	1229.93
𝚫zur	L31-sfGFP	6	2	675	0.531	4.72517	1271.19
𝚫zur	L31-sfGFP	6	2	723	0.54	4.80548	1338.89
𝚫zur	L31-sfGFP	6	3	719.333	0.572	5.09103	1257.58
𝚫zur	L31-sfGFP	6	3	731.333	0.567	5.04641	1289.83
𝚫zur	L31-sfGFP	6	3	699.333	0.558	4.9661	1253.29	1282.06	34.2502
WT	Control-sfGFP	6	1	3769.67	0.650667	5.79299	5793.55
WT	Control-sfGFP	6	1	4843.67	0.638667	5.68591	7584.03
WT	Control-sfGFP	6	1	3785.67	0.618667	5.50745	6119.07
WT	Control-sfGFP	6	2	3744	0.561	4.99287	6673.8
WT	Control-sfGFP	6	2	3543	0.551	4.90364	6430.13
WT	Control-sfGFP	6	2	3531	0.561	4.99287	6294.12
WT	Control-sfGFP	6	3	3392.33	0.587	5.22488	5779.1
WT	Control-sfGFP	6	3	3469.33	0.583	5.18918	5950.83
WT	Control-sfGFP	6	3	3567.33	0.581	5.17134	6139.99	6307.18	560.474
𝚫zur	Control-sfGFP	6	1	3972.67	0.616667	5.4896	6442.16
𝚫zur	Control-sfGFP	6	1	4125.67	0.609667	5.42714	6767.09
𝚫zur	Control-sfGFP	6	1	4055.67	0.595667	5.30221	6808.62
𝚫zur	Control-sfGFP	6	2	3829	0.585	5.20703	6545.3
𝚫zur	Control-sfGFP	6	2	4614	0.584	5.19811	7900.68
𝚫zur	Control-sfGFP	6	2	3776	0.552	4.91256	6840.58
𝚫zur	Control-sfGFP	6	3	3963.33	0.578	5.14457	6856.98
𝚫zur	Control-sfGFP	6	3	4629.33	0.58	5.16241	7981.61
𝚫zur	Control-sfGFP	6	3	4628.33	0.585	5.20703	7911.68	7117.19	626.202
WT	G79U L31-sfGFP	6	1	8125	0.681667	6.06962	11919.3
WT	G79U L31-sfGFP	6	1	8267	0.686667	6.11423	12039.3
WT	G79U L31-sfGFP	6	1	8139	0.662667	5.90007	12282.2
WT	G79U L31-sfGFP	6	2	8138.67	0.574667	5.11482	14162.4
WT	G79U L31-sfGFP	6	2	8038.67	0.573667	5.1059	14012.8
WT	G79U L31-sfGFP	6	2	8194.67	0.576667	5.13267	14210.4
WT	G79U L31-sfGFP	6	3	7555.33	0.619	5.51042	12205.7
WT	G79U L31-sfGFP	6	3	7460.33	0.6	5.34088	12433.9
WT	G79U L31-sfGFP	6	3	7255.33	0.579	5.15349	12530.8	12866.3	965.578
𝚫zur	G79U L31-sfGFP	6	1	6856	0.616667	5.4896	11117.8
𝚫zur	G79U L31-sfGFP	6	1	6829	0.637667	5.67699	10709.4
𝚫zur	G79U L31-sfGFP	6	1	6612	0.598667	5.32898	11044.5
𝚫zur	G79U L31-sfGFP	6	2	6555.67	0.578667	5.15052	11328.9
𝚫zur	G79U L31-sfGFP	6	2	6587.67	0.577667	5.14159	11403.9
𝚫zur	G79U L31-sfGFP	6	2	6781.67	0.591667	5.26652	11462
𝚫zur	G79U L31-sfGFP	6	3	5959.33	0.582	5.18026	10239.4
𝚫zur	G79U L31-sfGFP	6	3	5841.33	0.582	5.18026	10036.7
𝚫zur	G79U L31-sfGFP	6	3	5762.33	0.573	5.09995	10056.4	10822.1	580.644
WT	𝚫G52,𝚫G79 L31-sfGFP	6	1	8432.67	0.619667	5.51637	13608.4
WT	𝚫G52,𝚫G79 L31-sfGFP	6	1	8381.67	0.616667	5.4896	13591.9
WT	𝚫G52,𝚫G79 L31-sfGFP	6	1	8551.67	0.614667	5.47176	13912.7
WT	𝚫G52,𝚫G79 L31-sfGFP	6	2	7888	0.557	4.95718	14161.6
WT	𝚫G52,𝚫G79 L31-sfGFP	6	2	7868	0.56	4.98395	14050
WT	𝚫G52,𝚫G79 L31-sfGFP	6	2	7959	0.567	5.04641	14037
WT	𝚫G52,𝚫G79 L31-sfGFP	6	3	7700.33	0.608	5.41227	12665
WT	𝚫G52,𝚫G79 L31-sfGFP	6	3	7687.33	0.596	5.30519	12898.2
WT	𝚫G52,𝚫G79 L31-sfGFP	6	3	7745.33	0.583	5.18918	13285.3	13578.9	532.506
𝚫zur	𝚫G52,𝚫G79 L31-sfGFP	6	1	3286.67	0.569667	5.07021	5769.46
𝚫zur	𝚫G52,𝚫G79 L31-sfGFP	6	1	3145.67	0.547667	4.87389	5743.76
𝚫zur	𝚫G52,𝚫G79 L31-sfGFP	6	1	3019.67	0.518667	4.61512	5821.98
𝚫zur	𝚫G52,𝚫G79 L31-sfGFP	6	2	3045	0.532	4.7341	5723.68
𝚫zur	𝚫G52,𝚫G79 L31-sfGFP	6	2	2978	0.52	4.62702	5726.92
𝚫zur	𝚫G52,𝚫G79 L31-sfGFP	6	2	3088	0.539	4.79656	5729.13
𝚫zur	𝚫G52,𝚫G79 L31-sfGFP	6	3	3284.33	0.578	5.14457	5682.24
𝚫zur	𝚫G52,𝚫G79 L31-sfGFP	6	3	3202.33	0.562	5.00179	5698.1
𝚫zur	𝚫G52,𝚫G79 L31-sfGFP	6	3	3067.33	0.545	4.8501	5628.13	5724.82	54.418
WT	U54C L31-sfGFP	6	1	8331.67	0.671667	5.98038	12404.5
WT	U54C L31-sfGFP	6	1	8264.67	0.669667	5.96254	12341.5
WT	U54C L31-sfGFP	6	1	8314.67	0.661667	5.89115	12566.2
WT	U54C L31-sfGFP	6	2	7472	0.567	5.04641	13178.1
WT	U54C L31-sfGFP	6	2	7574	0.572	5.09103	13241.3
WT	U54C L31-sfGFP	6	2	7599	0.57	5.07318	13331.6
WT	U54C L31-sfGFP	6	3	6774.33	0.575	5.1178	11781.4
WT	U54C L31-sfGFP	6	3	6957.33	0.605	5.3855	11499.7
WT	U54C L31-sfGFP	6	3	6888.33	0.567	5.04641	12148.7	12499.2	649.976
𝚫zur	U54C L31-sfGFP	6	1	6919.67	0.623667	5.55206	11095.1
𝚫zur	U54C L31-sfGFP	6	1	6966.67	0.620667	5.52529	11224.5
𝚫zur	U54C L31-sfGFP	6	1	6812.67	0.611667	5.44499	11137.9
𝚫zur	U54C L31-sfGFP	6	2	6395	0.551	4.90364	11606.2
𝚫zur	U54C L31-sfGFP	6	2	6480	0.557	4.95718	11633.8
𝚫zur	U54C L31-sfGFP	6	2	6214	0.548	4.87687	11339.4
𝚫zur	U54C L31-sfGFP	6	3	6193.33	0.58	5.16241	10678.2
𝚫zur	U54C L31-sfGFP	6	3	6099.33	0.563	5.01072	10833.6
𝚫zur	U54C L31-sfGFP	6	3	6044.33	0.552	4.91256	10949.9	11166.5	325.387
WT	𝚫A74,𝚫A76 L31-sfGFP	6	1	7765.67	0.655667	5.83761	11843.9
WT	𝚫A74,𝚫A76 L31-sfGFP	6	1	7592.67	0.650667	5.79299	11669.1
WT	𝚫A74,𝚫A76 L31-sfGFP	6	1	7514.67	0.650667	5.79299	11549.2
WT	𝚫A74,𝚫A76 L31-sfGFP	6	2	6749	0.577	5.13564	11696.7
WT	𝚫A74,𝚫A76 L31-sfGFP	6	2	6765	0.562	5.00179	12037.4
WT	𝚫A74,𝚫A76 L31-sfGFP	6	2	6858	0.563	5.01072	12181.2
WT	𝚫A74,𝚫A76 L31-sfGFP	6	3	6599.33	0.621	5.52827	10626.9
WT	𝚫A74,𝚫A76 L31-sfGFP	6	3	6591.33	0.606	5.39442	10876.8
WT	𝚫A74,𝚫A76 L31-sfGFP	6	3	6687.33	0.618	5.5015	10820.9	11478	564.373
𝚫zur	𝚫A74,𝚫A76 L31-sfGFP	6	1	7602.67	0.634667	5.65022	11979
𝚫zur	𝚫A74,𝚫A76 L31-sfGFP	6	1	7213.67	0.634667	5.65022	11366.1
𝚫zur	𝚫A74,𝚫A76 L31-sfGFP	6	1	7349.67	0.633667	5.6413	11598.6
𝚫zur	𝚫A74,𝚫A76 L31-sfGFP	6	2	7931	0.542	4.82333	14632.8
𝚫zur	𝚫A74,𝚫A76 L31-sfGFP	6	2	6757	0.551	4.90364	12263.2
𝚫zur	𝚫A74,𝚫A76 L31-sfGFP	6	2	6849	0.544	4.84118	12590.1
𝚫zur	𝚫A74,𝚫A76 L31-sfGFP	6	3	6565.33	0.595	5.29626	11034.2
𝚫zur	𝚫A74,𝚫A76 L31-sfGFP	6	3	6980.33	0.623	5.54612	11204.4
𝚫zur	𝚫A74,𝚫A76 L31-sfGFP	6	3	6870.33	0.625	5.56396	10992.5	11962.3	1144.59
WT	AGA74-76GAG L31-sfGFP	6	1	4082	0.599667	5.33791	6807.12
WT	AGA74-76GAG L31-sfGFP	6	1	3910	0.571667	5.08805	6839.65
WT	AGA74-76GAG L31-sfGFP	6	1	4009	0.589667	5.24867	6798.76
WT	AGA74-76GAG L31-sfGFP	6	2	3837.67	0.558667	4.97205	6869.33
WT	AGA74-76GAG L31-sfGFP	6	2	4081.67	0.554667	4.93636	7358.77
WT	AGA74-76GAG L31-sfGFP	6	2	3919.67	0.570667	5.07913	6868.57
WT	AGA74-76GAG L31-sfGFP	6	3	3562.33	0.611	5.43904	5830.33
WT	AGA74-76GAG L31-sfGFP	6	3	3612.33	0.584	5.19811	6185.5
WT	AGA74-76GAG L31-sfGFP	6	3	3593.33	0.597	5.31411	6018.98	6619.67	494.79
𝚫zur	AGA74-76GAG L31-sfGFP	6	1	2401	0.582667	5.18621	4120.71
𝚫zur	AGA74-76GAG L31-sfGFP	6	1	3501	0.596667	5.31114	5867.6
𝚫zur	AGA74-76GAG L31-sfGFP	6	1	2339	0.546667	4.86497	4278.66
𝚫zur	AGA74-76GAG L31-sfGFP	6	2	2174.67	0.541667	4.82035	4014.77
𝚫zur	AGA74-76GAG L31-sfGFP	6	2	2170.67	0.523667	4.65973	4145.13
𝚫zur	AGA74-76GAG L31-sfGFP	6	2	2135.67	0.532667	4.74004	4009.39
𝚫zur	AGA74-76GAG L31-sfGFP	6	3	2071.33	0.572	5.09103	3621.21
𝚫zur	AGA74-76GAG L31-sfGFP	6	3	2060.33	0.563	5.01072	3659.56
𝚫zur	AGA74-76GAG L31-sfGFP	6	3	2099.33	0.537	4.77871	3909.37	4180.71	668.505
WT	U58C,U70C L31-sfGFP	6	1	3705	0.638667	5.68591	5801.15
WT	U58C,U70C L31-sfGFP	6	1	3661	0.574667	5.11482	6370.65
WT	U58C,U70C L31-sfGFP	6	1	3755	0.590667	5.2576	6357.22
WT	U58C,U70C L31-sfGFP	6	2	3587.67	0.562667	5.00774	6376.18
WT	U58C,U70C L31-sfGFP	6	2	3570.67	0.576667	5.13267	6191.91
WT	U58C,U70C L31-sfGFP	6	2	3570.67	0.565667	5.03451	6312.32
WT	U58C,U70C L31-sfGFP	6	3	3440.33	0.606	5.39442	5677.12
WT	U58C,U70C L31-sfGFP	6	3	3417.33	0.596	5.30519	5733.78
WT	U58C,U70C L31-sfGFP	6	3	3376.33	0.604	5.37657	5589.96	6045.59	336.336
𝚫zur	U58C,U70C L31-sfGFP	6	1	771	0.523667	4.65973	1472.31
𝚫zur	U58C,U70C L31-sfGFP	6	1	838	0.547667	4.87389	1530.13
𝚫zur	U58C,U70C L31-sfGFP	6	1	785	0.486667	4.32957	1613.01
𝚫zur	U58C,U70C L31-sfGFP	6	2	785.667	0.537667	4.78466	1461.25
𝚫zur	U58C,U70C L31-sfGFP	6	2	804.667	0.517667	4.60619	1554.41
𝚫zur	U58C,U70C L31-sfGFP	6	2	784.667	0.511667	4.55266	1533.55
𝚫zur	U58C,U70C L31-sfGFP	6	3	818.333	0.551	4.90364	1485.18
𝚫zur	U58C,U70C L31-sfGFP	6	3	818.333	0.554	4.93041	1477.14
𝚫zur	U58C,U70C L31-sfGFP	6	3	805.333	0.516	4.59132	1560.72	1520.86	50.6817
WT	𝚫G60,𝚫C69 L31-sfGFP	6	1	1188	0.589667	5.24867	2014.7
WT	𝚫G60,𝚫C69 L31-sfGFP	6	1	1125	0.576667	5.13267	1950.87
WT	𝚫G60,𝚫C69 L31-sfGFP	6	1	1190	0.577667	5.14159	2060.01
WT	𝚫G60,𝚫C69 L31-sfGFP	6	2	1096.67	0.541667	4.82035	2024.62
WT	𝚫G60,𝚫C69 L31-sfGFP	6	2	1163.67	0.565667	5.03451	2057.16
WT	𝚫G60,𝚫C69 L31-sfGFP	6	2	1085.67	0.562667	5.00774	1929.5
WT	𝚫G60,𝚫C69 L31-sfGFP	6	3	1124.33	0.577	5.13564	1948.58
WT	𝚫G60,𝚫C69 L31-sfGFP	6	3	1159.33	0.596	5.30519	1945.19
WT	𝚫G60,𝚫C69 L31-sfGFP	6	3	1169.33	0.581	5.17134	2012.62	1993.69	50.6503
𝚫zur	𝚫G60,𝚫C69 L31-sfGFP	6	1	741	0.566667	5.04344	1307.65
𝚫zur	𝚫G60,𝚫C69 L31-sfGFP	6	1	665	0.576667	5.13267	1153.18
𝚫zur	𝚫G60,𝚫C69 L31-sfGFP	6	1	691	0.548667	4.88282	1259.42
𝚫zur	𝚫G60,𝚫C69 L31-sfGFP	6	2	616.667	0.539667	4.80251	1142.68
𝚫zur	𝚫G60,𝚫C69 L31-sfGFP	6	2	626.667	0.539667	4.80251	1161.21
𝚫zur	𝚫G60,𝚫C69 L31-sfGFP	6	2	631.667	0.531667	4.73112	1188.09
𝚫zur	𝚫G60,𝚫C69 L31-sfGFP	6	3	640.333	0.566	5.03749	1131.33
𝚫zur	𝚫G60,𝚫C69 L31-sfGFP	6	3	663.333	0.564	5.01964	1176.12
𝚫zur	𝚫G60,𝚫C69 L31-sfGFP	6	3	667.333	0.539	4.79656	1238.1	1195.31	59.9803
WT	𝚫G62,𝚫G67 L31-sfGFP	6	1	8674	0.678667	6.04285	12780.9
WT	𝚫G62,𝚫G67 L31-sfGFP	6	1	8962	0.667667	5.94469	13422.9
WT	𝚫G62,𝚫G67 L31-sfGFP	6	1	8893	0.628667	5.59668	14145.8
WT	𝚫G62,𝚫G67 L31-sfGFP	6	2	8372.67	0.561667	4.99882	14906.8
WT	𝚫G62,𝚫G67 L31-sfGFP	6	2	8693.67	0.569667	5.07021	15261
WT	𝚫G62,𝚫G67 L31-sfGFP	6	2	8522.67	0.595667	5.30221	14307.8
WT	𝚫G62,𝚫G67 L31-sfGFP	6	3	7879.33	0.592	5.26949	13309.7
WT	𝚫G62,𝚫G67 L31-sfGFP	6	3	9871.33	0.712	6.34029	13864.2
WT	𝚫G62,𝚫G67 L31-sfGFP	6	3	7656.33	0.575	5.1178	13315.4	13923.8	810.789
𝚫zur	𝚫G62,𝚫G67 L31-sfGFP	6	1	2648	0.599667	5.33791	4415.79
𝚫zur	𝚫G62,𝚫G67 L31-sfGFP	6	1	3593	0.603667	5.3736	5951.96
𝚫zur	𝚫G62,𝚫G67 L31-sfGFP	6	1	2623	0.602667	5.36468	4352.32
𝚫zur	𝚫G62,𝚫G67 L31-sfGFP	6	2	3355.67	0.580667	5.16836	5778.99
𝚫zur	𝚫G62,𝚫G67 L31-sfGFP	6	2	3329.67	0.560667	4.9899	5938.76
𝚫zur	𝚫G62,𝚫G67 L31-sfGFP	6	2	3417.67	0.579667	5.15944	5895.92
𝚫zur	𝚫G62,𝚫G67 L31-sfGFP	6	3	3265.33	0.499	4.43963	6543.75
𝚫zur	𝚫G62,𝚫G67 L31-sfGFP	6	3	3291.33	0.523	4.65379	6293.18
𝚫zur	𝚫G62,𝚫G67 L31-sfGFP	6	3	3392.33	0.516	4.59132	6574.29	5749.44	824.372

[truncated: 4 more sheets: Fig 7D, S7A-B, Fig 7E, S7F-G, Fig S1C, Fig S7C-E]
